# Supplementary material for: Physiological and multi-omics insights into ultraviolet B-induced stress adaptation in Fritillaria cirrhosa native to the Qinghai-Tibet Plateau
Source: J Adv Res. 2025 Oct 26;85:155–74. doi: 10.1016/j.jare.2025.10.049 (PMC13316609; doi:10.1016/j.jare.2025.10.049)
Supplement: Supplementary Data 2 [file mmc2.xlsx]

## Sheet: Title
Title	Physiological and multi-omics insights into ultraviolet B-induced stress adaptation in Fritillaria cirrhosa native to the Qinghai-Tibet Plateau
Contents	Supplementary Table 1 For RT-qPCR to detecte the gene expression Supplementary Table 2 Sample RNA-seq data output statistics Supplementary Table 3 RNA-seq data statistical table of assembly results Supplementary Table 4 Expression information of DEGs in CKC and UVC Supplementary Table 5 Expression information of DEGs in CKW and UVW Supplementary Table 6A GO enrichment (BP) of DEGs in CKW and UVW …
Note:	CKW - Wild type control; UVW - Wild type treatment; CKC - Cultivated type control; UVC - Cultivated type treatment

## Sheet: Table 1
Supplementary Table 1 For RT-qPCR to detecte the gene expression
GAPDH	GAPDH-F	AATGGCTTTCCGTGTTCCCA
	GAPDH-R	TCAGTTTCCCCTCCGACTCT
Unigene0007094	Unigene0007094-F	GAGGATGGTCTGGGATGCTG
	Unigene0007094-R	CGTGGTGCTCGTGTTCTAGT
Unigene0037171	Unigene0037171-F	GGTGCCTCCATCCTCTTCAC
	Unigene0037171-R	AGAAGCTCGGAAATGCGGAA
Unigene0059951	Unigene0059951-F	CTCACTCCTCCGGATTTGCA
	Unigene0059951-R	CCACCTGTTTCCCAAGAGCT
Unigene0103205	Unigene0103205-F	GCGAAAAACTCACGAGCCAG
	Unigene0103205-R	GGTCGCCTACAACGTCTTCA

## Sheet: Table 2
Supplementary Table 2 Sample RNA-seq data output statistics
Sample	CleanData(%)	CleanData(bp)	AF_Q20(%)	AF_Q30(%)	AF_N(%)	AF_GC(%)
UVW-1	48079678 (99.14%)	7148641199	6892977575 (96.42%)	6522183630 (91.24%)	120339 (0.00%)	3473856542 (48.59%)
UVW-2	43953464 (99.00%)	6491538490	6319098326 (97.34%)	6051443479 (93.22%)	301344 (0.00%)	3210233515 (49.45%)
UVW-3	53711904 (99.19%)	7956376256	7653817325 (96.20%)	7224990547 (90.81%)	232912 (0.00%)	3961857000 (49.79%)
CKW-1	37985604 (99.27%)	5604794027	5537885643 (98.81%)	5411518152 (96.55%)	447006 (0.01%)	2823885775 (50.38%)
CKW-2	40377424 (99.34%)	5963483573	5898358206 (98.91%)	5772641487 (96.80%)	479802 (0.01%)	3004521384 (50.38%)
CKW-3	45907348 (98.93%)	6818874219	6619928120 (97.08%)	6322593517 (92.72%)	377946 (0.01%)	3369122890 (49.41%)
UVC-1	43763598 (99.35%)	6489476135	6409561805 (98.77%)	6255599941 (96.40%)	552508 (0.01%)	3218095477 (49.59%)
UVC-2	36507166 (98.81%)	5411523217	5174984590 (95.63%)	4845495061 (89.54%)	130569 (0.00%)	2661289803 (49.18%)
UVC-3	39245706 (98.97%)	5801368764	5590603485 (96.37%)	5289628629 (91.18%)	256888 (0.00%)	2911138960 (50.18%)
CKC-1	55664096 (99.46%)	8188787578	8103936093 (98.96%)	7934703052 (96.90%)	227903 (0.00%)	4114391035 (50.24%)
CKC-2	43321742 (99.42%)	6442316893	6273898501 (97.39%)	6009702830 (93.28%)	177637 (0.00%)	3198482620 (49.65%)
CKC-3	48258610 (99.05%)	7159361549	6995217880 (97.71%)	6737665604 (94.11%)	217564 (0.00%)	3584935962 (50.07%)

## Sheet: Table 3
Supplementary Table 3 RNA-seq data statistical table of assembly results
Genes Num	GC percentage	N50 number	N50 length	Max length	Min length	Average length	Total assembled bases
99268	44.2952	19628	1231	14991	201	859	85351210

## Sheet: Table 4
Supplementary Table 4 Expression information of DEGs in CKC and UVC
ID	CKC-1	CKC-2	CKC-3	UVC-1	UVC-2	UVC-3	CKC_mean	UVC_mean	log2(fc)	PValue	FDR	Symbol	Description	KEGG_A_class	KEGG_B_class	Pathway	K_ID	GO Component	GO Function	GO Process	TF_family
Unigene0002964	0.461	0.201	0.097	1751.53	4109.1	2231.43	0.253	2697.35	13.3801	4.4034e-158	3.83537e-153	ORF1	OIW14064.1 hypothetical protein TanjilG_11409 [Lupinus angustifolius]	-	-	-	-	GO:0019028//viral capsid	GO:0003723//RNA binding;GO:0003968//RNA-directed 5'-3' RNA polymerase activity;GO:0005524//ATP binding;GO:0008174//mRNA methyltransferase activity;GO:0016817//hydrolase activity, acting on acid anhydrides	GO:0006351//transcription, DNA-templated;GO:0006396//RNA processing;GO:0080009//mRNA methylation	--
Unigene0095255	0.574	0.209	0.273	260.008	188.534	280.788	0.352	243.11	9.43182	8.08017e-91	3.51891e-86	SWEET14	KAH7686711.1 solute carrier family 50 (sugar transporter) protein [Dioscorea alata]	-	-	-	-	GO:0005575//cellular_component;GO:0005886//plasma membrane;GO:0005887//integral component of plasma membrane;GO:0016020//membrane;GO:0016021//integral component of membrane;GO:0031224//intrinsic component of membrane;GO:0031226//intrinsic component of plasma membrane;GO:0033179//proton-transporting V-type ATPase, V0 domain;GO:0071944//cell periphery	GO:0003674//molecular_function;GO:0005215//transporter activity;GO:0008515//sucrose transmembrane transporter activity;GO:0015078//proton transmembrane transporter activity;GO:0015144//carbohydrate transmembrane transporter activity;GO:0015154//disaccharide transmembrane transporter activity;GO:0015157//oligosaccharide transmembrane transporter activity;GO:0022857//transmembrane transporter activ…	GO:0006810//transport;GO:0008150//biological_process;GO:0008643//carbohydrate transport;GO:0015766//disaccharide transport;GO:0015770//sucrose transport;GO:0015772//oligosaccharide transport;GO:0034219//carbohydrate transmembrane transport;GO:0051179//localization;GO:0051234//establishment of localization;GO:0055085//transmembrane transport;GO:0071702//organic substance transport;GO:1902600//prot…	--
Unigene0115350	77.108	78.694	78.826	17.76	14.812	16.433	78.2093	16.335	-2.25937	8.1023e-42	2.35237e-37	LHY	XP_008788724.1 protein LATE ELONGATED HYPOCOTYL-like isoform X1 [Phoenix dactylifera]	Organismal Systems	Environmental adaptation	ko04712//Circadian rhythm - plant	K12133	-	-	-	MYB_related
Unigene0022475	1.226	1.658	0.389	180.89	68.597	74.037	1.091	107.841	6.62712	3.93782e-39	8.5746e-35	At1g09380	XP_008781052.1 WAT1-related protein At1g09380 [Phoenix dactylifera]	-	-	-	-	GO:0005575//cellular_component;GO:0005622//intracellular anatomical structure;GO:0005737//cytoplasm;GO:0005886//plasma membrane;GO:0005887//integral component of plasma membrane;GO:0005938//cell cortex;GO:0016020//membrane;GO:0016021//integral component of membrane;GO:0031224//intrinsic component of membrane;GO:0031226//intrinsic component of plasma membrane;GO:0071944//cell periphery;GO:0099568/…	GO:0003674//molecular_function;GO:0005215//transporter activity;GO:0022857//transmembrane transporter activity	GO:0006810//transport;GO:0007154//cell communication;GO:0007165//signal transduction;GO:0008150//biological_process;GO:0009719//response to endogenous stimulus;GO:0009725//response to hormone;GO:0009733//response to auxin;GO:0009734//auxin-activated signaling pathway;GO:0009755//hormone-mediated signaling pathway;GO:0009987//cellular process;GO:0010033//response to organic substance;GO:0023052//s…	--
Unigene0053237	112.616	149.081	138.725	9.181	12.962	15.935	133.474	12.6927	-3.39449	3.48689e-38	6.07416e-34	At1g80170	OAY72037.1 putative polygalacturonase [Ananas comosus]	Metabolism;Metabolism	Global and overview maps;Carbohydrate metabolism	ko01100//Metabolic pathways;ko00040//Pentose and glucuronate interconversions	K01184;K01184	-	GO:0004650//polygalacturonase activity	GO:0005975//carbohydrate metabolic process	--
Unigene0003825	2.935	1.595	2.446	31.883	33.076	34.802	2.32533	33.2537	3.838	1.27032e-35	1.84408e-31	RVE2	XP_008804812.2 uncharacterized protein LOC103717988 isoform X1 [Phoenix dactylifera]	-	-	-	-	-	-	-	MYB_related
Unigene0077297	94.041	121.138	111.94	22.028	15.708	21.961	109.04	19.899	-2.45409	6.15907e-33	7.66365e-29	4CLL6	KAG1354223.1 4-coumarate--CoA ligase-like 6 [Cocos nucifera]	Metabolism;Metabolism;Metabolism;Metabolism	Global and overview maps;Global and overview maps;Biosynthesis of other secondary metabolites;Metabolism of cofactors and vitamins	ko01100//Metabolic pathways;ko01110//Biosynthesis of secondary metabolites;ko00940//Phenylpropanoid biosynthesis;ko00130//Ubiquinone and other terpenoid-quinone biosynthesis	K01904;K01904;K01904;K01904	GO:0005575//cellular_component;GO:0005622//intracellular anatomical structure;GO:0005737//cytoplasm;GO:0005777//peroxisome;GO:0042579//microbody;GO:0043226//organelle;GO:0043227//membrane-bounded organelle;GO:0043229//intracellular organelle;GO:0043231//intracellular membrane-bounded organelle	GO:0000166//nucleotide binding;GO:0003674//molecular_function;GO:0003824//catalytic activity;GO:0003987//acetate-CoA ligase activity;GO:0005488//binding;GO:0005524//ATP binding;GO:0008668//(2,3-dihydroxybenzoyl)adenylate synthase activity;GO:0008756//o-succinylbenzoate-CoA ligase activity;GO:0016405//CoA-ligase activity;GO:0016874//ligase activity;GO:0016877//ligase activity, forming carbon-sulfu…	GO:0006743//ubiquinone metabolic process;GO:0006744//ubiquinone biosynthetic process;GO:0008150//biological_process;GO:0008152//metabolic process;GO:0009058//biosynthetic process;GO:0009234//menaquinone biosynthetic process;GO:0009987//cellular process;GO:0019287//isopentenyl diphosphate biosynthetic process, mevalonate pathway;GO:0019290//siderophore biosynthetic process;GO:0019350//teichoic aci…	--
Unigene0058733	3.498	3.293	4.007	25.579	27.811	27.723	3.59933	27.0377	2.90917	4.58214e-32	4.98881e-28	LHY	RWR90526.1 protein REVEILLE 1 [Cinnamomum micranthum f. kanehirae]	-	-	-	-	-	-	-	MYB_related
Unigene0077766	106.285	117.403	64.031	606.867	555.549	556.801	95.9063	573.072	2.57902	5.27629e-30	5.10627e-26	SUS1	AOR83337.1 sucrose synthase A [Lilium davidii var. unicolor] [Lilium davidii]	Metabolism;Metabolism;Metabolism	Global and overview maps;Global and overview maps;Carbohydrate metabolism	ko01100//Metabolic pathways;ko01110//Biosynthesis of secondary metabolites;ko00500//Starch and sucrose metabolism	K00695;K00695;K00695	-	GO:0004373//glycogen (starch) synthase activity;GO:0008194//UDP-glycosyltransferase activity;GO:0009011//starch synthase activity;GO:0016157//sucrose synthase activity;GO:0016757//glycosyltransferase activity	GO:0005978//glycogen biosynthetic process;GO:0005985//sucrose metabolic process;GO:0009058//biosynthetic process;GO:0010125//mycothiol biosynthetic process;GO:0071793//bacillithiol biosynthetic process	--
Unigene0009125	106.68	94.625	101.783	18.394	13.8	21.988	101.029	18.0607	-2.48385	6.47897e-28	5.64318e-24	--	-	-	-	-	-	-	-	-	--
Unigene0080661	53.845	39.859	43.939	191.947	205.086	183.338	45.881	193.457	2.07604	2.23627e-27	1.77072e-23	At5g64700	XP_020598404.1 WAT1-related protein At5g64700-like isoform X1 [Phalaenopsis equestris]	-	-	-	-	GO:0016020//membrane;GO:0016021//integral component of membrane	-	-	--
Unigene0076161	106.36	111.159	122.04	328.222	348.781	361.848	113.186	346.284	1.61325	1.50069e-26	1.08925e-22	At2g30620	AAK94321.1 histone-like protein, partial [Fritillaria liliacea]	-	-	-	-	GO:0000785//chromatin;GO:0000786//nucleosome;GO:0005575//cellular_component;GO:0005622//intracellular anatomical structure;GO:0005634//nucleus;GO:0005694//chromosome;GO:0005730//nucleolus;GO:0005737//cytoplasm;GO:0005739//mitochondrion;GO:0031974//membrane-enclosed lumen;GO:0031981//nuclear lumen;GO:0032991//protein-containing complex;GO:0032993//protein-DNA complex;GO:0043226//organelle;GO:00432…	GO:0003674//molecular_function;GO:0003676//nucleic acid binding;GO:0003677//DNA binding;GO:0005488//binding;GO:0097159//organic cyclic compound binding;GO:1901363//heterocyclic compound binding	GO:0006323//DNA packaging;GO:0006325//chromatin organization;GO:0006333//chromatin assembly or disassembly;GO:0006334//nucleosome assembly;GO:0006996//organelle organization;GO:0008150//biological_process;GO:0009987//cellular process;GO:0016043//cellular component organization;GO:0022607//cellular component assembly;GO:0031497//chromatin assembly;GO:0034622//cellular protein-containing complex as…	--
Unigene0010429	324.44	189.034	256.275	16.256	16.623	31.485	256.583	21.4547	-3.58006	8.34929e-25	5.59403e-21	At5g45670	XP_020106045.1 GDSL esterase/lipase At5g45670-like [Ananas comosus]	-	-	-	-	-	GO:0016788//hydrolase activity, acting on ester bonds	-	--
Unigene0042302	585.095	688.828	541.365	231.327	205.098	248.402	605.096	228.276	-1.40639	2.06411e-22	1.28417e-18	VTC2	XP_009421168.1 PREDICTED: GDP-L-galactose phosphorylase 1-like [Musa acuminata subsp. malaccensis] [Musa acuminata]	Metabolism;Metabolism;Metabolism	Global and overview maps;Global and overview maps;Carbohydrate metabolism	ko01100//Metabolic pathways;ko01110//Biosynthesis of secondary metabolites;ko00053//Ascorbate and aldarate metabolism	K14190;K14190;K14190	-	-	-	--
Unigene0057356	9.194	11.289	10.67	41.253	41.18	43.782	10.3843	42.0717	2.01844	2.26548e-22	1.31549e-18	SMAX1L	XP_010928620.2 protein SMAX1-like [Elaeis guineensis]	-	-	-	-	GO:0009368//endopeptidase Clp complex;GO:0033104//type VI protein secretion system complex	GO:0004176//ATP-dependent peptidase activity	GO:0006457//protein folding;GO:0006508//proteolysis;GO:0033103//protein secretion by the type VI secretion system;GO:0043335//protein unfolding	--
Unigene0081033	0.044	0.194	0.225	24.629	12.239	11.47	0.154333	16.1127	6.706	2.8542e-22	1.55376e-18	CKX3	XP_038979967.1 cytokinin dehydrogenase 7-like [Phoenix dactylifera]	Metabolism;Metabolism	Global and overview maps;Metabolism of terpenoids and polyketides	ko01110//Biosynthesis of secondary metabolites;ko00908//Zeatin biosynthesis	K00279;K00279	-	GO:0016491//oxidoreductase activity;GO:0019139//cytokinin dehydrogenase activity;GO:0050660//flavin adenine dinucleotide binding	GO:0005975//carbohydrate metabolic process;GO:0009690//cytokinin metabolic process	--
Unigene0055455	10.093	11.464	7.383	104.583	104.143	67.702	9.64667	92.1427	3.25577	5.26202e-22	2.69601e-18	TBL38	XP_010911005.2 protein trichome birefringence-like 38 [Elaeis guineensis]	-	-	-	-	-	-	-	--
Unigene0043844	14.562	10.46	2.819	321.099	157.276	242.381	9.28033	240.252	4.69423	6.24689e-22	3.0228e-18	PXG3	A8B479.1 RecName: Full=Peroxygenase; AltName: Full=Caleosin [Lilium longiflorum]	Metabolism	Lipid metabolism	ko00073//Cutin, suberine and wax biosynthesis	K17991	-	-	-	--
Unigene0120441	0.303	0.11	0	23.078	26.358	54.705	0.137667	34.7137	7.97818	7.32493e-22	3.3579e-18	SWEET14	XP_039123168.1 bidirectional sugar transporter SWEET14-like [Dioscorea cayenensis subsp. rotundata] [Dioscorea cayenensis]	-	-	-	-	GO:0016021//integral component of membrane	-	-	--
Unigene0100242	23.453	17.883	19.356	109.88	83.933	81.334	20.2307	91.7157	2.18062	4.75936e-21	2.0727e-17	--	RWR75537.1 Serine-rich protein-related [Cinnamomum micranthum f. kanehirae]	-	-	-	-	-	-	-	HRT-like
Unigene0123555	241.61	262.344	306.96	82.276	78.781	93.615	270.305	84.8907	-1.67091	6.10273e-21	2.53118e-17	SPS2	QYS25846.1 sucrose phosphate synthase [Fritillaria thunbergii]	Metabolism;Metabolism;Metabolism	Global and overview maps;Global and overview maps;Carbohydrate metabolism	ko01100//Metabolic pathways;ko01110//Biosynthesis of secondary metabolites;ko00500//Starch and sucrose metabolism	K00696;K00696;K00696	-	GO:0003674//molecular_function;GO:0003824//catalytic activity;GO:0004373//glycogen (starch) synthase activity;GO:0008194//UDP-glycosyltransferase activity;GO:0009011//starch synthase activity;GO:0016157//sucrose synthase activity;GO:0016740//transferase activity;GO:0016757//glycosyltransferase activity;GO:0016758//hexosyltransferase activity;GO:0035251//UDP-glucosyltransferase activity;GO:0046524…	GO:0005975//carbohydrate metabolic process;GO:0005978//glycogen biosynthetic process;GO:0005984//disaccharide metabolic process;GO:0005985//sucrose metabolic process;GO:0005986//sucrose biosynthetic process;GO:0008150//biological_process;GO:0008152//metabolic process;GO:0009058//biosynthetic process;GO:0009311//oligosaccharide metabolic process;GO:0009312//oligosaccharide biosynthetic process;GO:…	--
Unigene0072761	1.371	2.779	1.211	31.421	20.82	21.956	1.787	24.7323	3.79079	6.58263e-21	2.60612e-17	PAE12	XP_008800308.1 pectin acetylesterase 12 isoform X1 [Phoenix dactylifera]	-	-	-	-	-	GO:0016787//hydrolase activity	-	--
Unigene0060995	3.347	5.147	3.069	71.536	43.304	50.384	3.85433	55.0747	3.83684	1.71084e-20	6.47889e-17	--	XP_010484587.1 PREDICTED: uncharacterized protein LOC104762889 [Camelina sativa]	-	-	-	-	-	-	-	--
Unigene0005666	0.604	1.571	0.602	14.469	14.42	21.666	0.925667	16.8517	4.18625	1.83564e-20	6.66183e-17	GH3.1	XP_009408668.1 PREDICTED: probable indole-3-acetic acid-amido synthetase GH3.1 [Musa acuminata subsp. malaccensis] [Musa acuminata]	Environmental Information Processing	Signal transduction	ko04075//Plant hormone signal transduction	K14487	-	-	-	--
Unigene0048481	572.39	652.81	629.804	214.43	174.06	246.547	618.335	211.679	-1.54651	2.52207e-20	8.78688e-17	CPEFG	XP_029123093.1 elongation factor G-2, chloroplastic [Elaeis guineensis]	-	-	-	-	GO:0005737//cytoplasm	GO:0003743//translation initiation factor activity;GO:0003746//translation elongation factor activity;GO:0003747//translation release factor activity;GO:0003924//GTPase activity;GO:0004781//sulfate adenylyltransferase (ATP) activity;GO:0005525//GTP binding;GO:0043022//ribosome binding	GO:0000103//sulfate assimilation;GO:0001514//selenocysteine incorporation;GO:0006412//translation;GO:0006413//translational initiation;GO:0006414//translational elongation;GO:0006415//translational termination;GO:0006950//response to stress;GO:0042254//ribosome biogenesis	--
Unigene0005032	311.614	289.201	193.112	50.92	47.416	63.103	264.642	53.813	-2.29802	3.11362e-20	1.04306e-16	TIP2-2	AFJ44205.1 tonoplast intrinsic protein 2 [Lilium longiflorum]	-	-	-	-	GO:0000322//storage vacuole;GO:0000325//plant-type vacuole;GO:0000326//protein storage vacuole;GO:0005575//cellular_component;GO:0005618//cell wall;GO:0005622//intracellular anatomical structure;GO:0005737//cytoplasm;GO:0005773//vacuole;GO:0005774//vacuolar membrane;GO:0005794//Golgi apparatus;GO:0005886//plasma membrane;GO:0005887//integral component of plasma membrane;GO:0005911//cell-cell junc…	GO:0003674//molecular_function;GO:0005215//transporter activity;GO:0005275//amine transmembrane transporter activity;GO:0005372//water transmembrane transporter activity;GO:0005488//binding;GO:0005515//protein binding;GO:0008324//cation transmembrane transporter activity;GO:0008519//ammonium transmembrane transporter activity;GO:0015075//ion transmembrane transporter activity;GO:0015101//organic …	GO:0006810//transport;GO:0006811//ion transport;GO:0006812//cation transport;GO:0006833//water transport;GO:0008150//biological_process;GO:0015695//organic cation transport;GO:0015696//ammonium transport;GO:0015837//amine transport;GO:0015843//methylammonium transport;GO:0019755//one-carbon compound transport;GO:0034220//ion transmembrane transport;GO:0042044//fluid transport;GO:0051179//localiza…	--
Unigene0020597	1.109	2.983	1.697	20.042	23.467	18.141	1.92967	20.55	3.41271	4.41902e-20	1.42554e-16	AAP2	XP_010911645.1 amino acid permease 8 [Elaeis guineensis]	-	-	-	-	-	-	-	--
Unigene0041016	50.877	50.76	41.292	170.632	138.83	132.95	47.643	147.471	1.63009	5.31666e-20	1.65386e-16	NAC048	AXU39998.1 NAC protein [Lilium pumilum]	-	-	-	-	-	GO:0003677//DNA binding	GO:0006355//regulation of transcription, DNA-templated	NAC
Unigene0024338	292.768	279.902	278.811	117.355	87.223	105.476	283.827	103.351	-1.45745	1.27298e-19	3.82333e-16	CHLH	XP_008802639.2 magnesium-chelatase subunit ChlH, chloroplastic [Phoenix dactylifera]	Metabolism;Metabolism;Metabolism	Global and overview maps;Global and overview maps;Metabolism of cofactors and vitamins	ko01100//Metabolic pathways;ko01110//Biosynthesis of secondary metabolites;ko00860//Porphyrin metabolism	K03403;K03403;K03403	GO:0005575//cellular_component;GO:0005622//intracellular anatomical structure;GO:0005737//cytoplasm;GO:0005739//mitochondrion;GO:0009507//chloroplast;GO:0009526//plastid envelope;GO:0009528//plastid inner membrane;GO:0009532//plastid stroma;GO:0009536//plastid;GO:0009570//chloroplast stroma;GO:0009706//chloroplast inner membrane;GO:0009941//chloroplast envelope;GO:0010007//magnesium chelatase com…	GO:0000166//nucleotide binding;GO:0003674//molecular_function;GO:0003824//catalytic activity;GO:0005488//binding;GO:0005524//ATP binding;GO:0016851//magnesium chelatase activity;GO:0016874//ligase activity;GO:0017076//purine nucleotide binding;GO:0030554//adenyl nucleotide binding;GO:0032553//ribonucleotide binding;GO:0032555//purine ribonucleotide binding;GO:0032559//adenyl ribonucleotide bindin…	GO:0006725//cellular aromatic compound metabolic process;GO:0006778//porphyrin-containing compound metabolic process;GO:0006779//porphyrin-containing compound biosynthetic process;GO:0006807//nitrogen compound metabolic process;GO:0008150//biological_process;GO:0008152//metabolic process;GO:0009058//biosynthetic process;GO:0009236//cobalamin biosynthetic process;GO:0009987//cellular process;GO:00…	--
Unigene0045154	183.305	175.768	142.38	456.592	417.376	436.585	167.151	436.851	1.38599	4.08639e-19	1.18642e-15	OsI_028288	KAG6528665.1 hypothetical protein ZIOFF_010849 [Zingiber officinale]	-	-	-	-	GO:0000228//nuclear chromosome;GO:0000785//chromatin;GO:0000786//nucleosome;GO:0005575//cellular_component;GO:0005622//intracellular anatomical structure;GO:0005634//nucleus;GO:0005694//chromosome;GO:0031974//membrane-enclosed lumen;GO:0031981//nuclear lumen;GO:0032991//protein-containing complex;GO:0032993//protein-DNA complex;GO:0043226//organelle;GO:0043227//membrane-bounded organelle;GO:00432…	GO:0003674//molecular_function;GO:0003676//nucleic acid binding;GO:0003677//DNA binding;GO:0005488//binding;GO:0005515//protein binding;GO:0046982//protein heterodimerization activity;GO:0046983//protein dimerization activity;GO:0097159//organic cyclic compound binding;GO:1901363//heterocyclic compound binding	GO:0006325//chromatin organization;GO:0006355//regulation of transcription, DNA-templated;GO:0006996//organelle organization;GO:0008150//biological_process;GO:0009889//regulation of biosynthetic process;GO:0009890//negative regulation of biosynthetic process;GO:0009892//negative regulation of metabolic process;GO:0009987//cellular process;GO:0010468//regulation of gene expression;GO:0010556//regu…	NF-YC
Unigene0020955	5.567	12.265	5.861	94.097	65.953	67.176	7.89767	75.742	3.2616	1.3381e-18	3.75963e-15	SAUR32	XP_008779201.1 auxin-responsive protein SAUR32-like [Phoenix dactylifera]	Environmental Information Processing	Signal transduction	ko04075//Plant hormone signal transduction	K14488	-	-	GO:0009733//response to auxin	--
Unigene0001878	9.142	18.917	11.531	94.054	71.288	144.569	13.1967	103.304	2.96865	1.48635e-18	4.04567e-15	PECS-2.1	PKU78190.1 Pectinesterase 2 [Dendrobium catenatum]	Metabolism;Metabolism	Global and overview maps;Carbohydrate metabolism	ko01100//Metabolic pathways;ko00040//Pentose and glucuronate interconversions	K01051;K01051	-	GO:0004857//enzyme inhibitor activity;GO:0030599//pectinesterase activity	GO:0042545//cell wall modification	--
Unigene0040464	4.994	6.236	4.302	49.556	42.723	29.73	5.17733	40.6697	2.97367	1.57944e-18	4.16876e-15	TBL39	XP_018680949.1 PREDICTED: protein trichome birefringence-like 38 isoform X1 [Musa acuminata subsp. malaccensis] [Musa acuminata]	-	-	-	-	-	-	-	--
Unigene0059738	67.622	55.299	53.635	6.795	10.074	12.05	58.852	9.63967	-2.61004	2.16198e-18	5.53848e-15	CYP77A4	KAH0463466.1 hypothetical protein IEQ34_008048 [Dendrobium chrysotoxum]	Metabolism	Lipid metabolism	ko00073//Cutin, suberine and wax biosynthesis	K21995	GO:0005575//cellular_component;GO:0016020//membrane	GO:0003674//molecular_function;GO:0003824//catalytic activity;GO:0004497//monooxygenase activity;GO:0005488//binding;GO:0005506//iron ion binding;GO:0016491//oxidoreductase activity;GO:0016705//oxidoreductase activity, acting on paired donors, with incorporation or reduction of molecular oxygen;GO:0016709//oxidoreductase activity, acting on paired donors, with incorporation or reduction of molecu…	GO:0008150//biological_process;GO:0008152//metabolic process;GO:0009058//biosynthetic process;GO:0009059//macromolecule biosynthetic process;GO:0010143//cutin biosynthetic process;GO:0019748//secondary metabolic process;GO:0043170//macromolecule metabolic process;GO:0044550//secondary metabolite biosynthetic process;GO:0071704//organic substance metabolic process;GO:1901576//organic substance bio…	--
Unigene0058567	9.845	12.217	8.794	70.842	46.296	55.872	10.2853	57.67	2.48723	4.49798e-18	1.11935e-14	FLZ12	QYI40134.1 FCS-Like Zinc finger 13 isoform X1 [Lilium hybrid division I]	-	-	-	-	-	-	-	--
Unigene0130129	0	0	0	9.159	5.647	7.522	0.001	7.44267	12.8616	4.70527e-18	1.13841e-14	PATL5	KAH0454517.1 hypothetical protein IEQ34_016441 [Dendrobium chrysotoxum]	-	-	-	-	-	-	-	--
Unigene0006851	7.121	15.562	4.897	179.87	103.648	127.371	9.19333	136.963	3.89705	8.19269e-18	1.89046e-14	co-2	ANG57908.1 polyphenol oxidase 2 [Lilium hybrid cultivar]	Metabolism;Metabolism;Metabolism;Metabolism	Global and overview maps;Global and overview maps;Amino acid metabolism;Biosynthesis of other secondary metabolites	ko01100//Metabolic pathways;ko01110//Biosynthesis of secondary metabolites;ko00350//Tyrosine metabolism;ko00950//Isoquinoline alkaloid biosynthesis	K00422;K00422;K00422;K00422	-	-	-	--
Unigene0044771	0.248	0.217	0.315	20.272	27.19	6.353	0.26	17.9383	6.10839	8.2477e-18	1.89046e-14	--	KAF9596426.1 hypothetical protein IFM89_011255 [Coptis chinensis]	Genetic Information Processing	Folding, sorting and degradation	ko04120//Ubiquitin mediated proteolysis	K03348	-	-	-	--
Unigene0007235	0.711	0.13	0	78.102	17.308	45.08	0.280333	46.83	7.38415	1.00181e-17	2.23737e-14	DMP4	THU71553.1 hypothetical protein C4D60_Mb04t02640 [Musa balbisiana]	-	-	-	-	-	-	-	--
Unigene0022239	0.304	1.064	0.541	31.89	12.655	10.655	0.636333	18.4	4.85378	1.63172e-17	3.55307e-14	PHO1	XP_010935965.1 phosphate transporter PHO1-2 isoform X2 [Elaeis guineensis]	-	-	-	-	GO:0016021//integral component of membrane	-	-	--
Unigene0116878	9.793	9.042	7.354	43.95	55.981	56.689	8.72967	52.2067	2.58024	3.10903e-17	6.60479e-14	--	-	-	-	-	-	-	-	-	--
Unigene0000201	1.272	0.926	1.076	8.942	10.879	7.928	1.09133	9.24967	3.08331	4.15978e-17	8.62659e-14	--	-	-	-	-	-	-	-	-	--
Unigene0014123	147.522	169.918	161.807	62.339	50.484	68.983	159.749	60.602	-1.39837	4.41974e-17	8.95254e-14	PHT4;1	XP_008785404.1 probable anion transporter 1, chloroplastic [Phoenix dactylifera]	-	-	-	-	GO:0005575//cellular_component;GO:0005622//intracellular anatomical structure;GO:0005737//cytoplasm;GO:0005887//integral component of plasma membrane;GO:0009507//chloroplast;GO:0009526//plastid envelope;GO:0009534//chloroplast thylakoid;GO:0009535//chloroplast thylakoid membrane;GO:0009536//plastid;GO:0009579//thylakoid;GO:0009941//chloroplast envelope;GO:0016020//membrane;GO:0016021//integral co…	GO:0003674//molecular_function;GO:0005215//transporter activity;GO:0005315//inorganic phosphate transmembrane transporter activity;GO:0008028//monocarboxylic acid transmembrane transporter activity;GO:0015114//phosphate ion transmembrane transporter activity;GO:0015291//secondary active transmembrane transporter activity;GO:0015293//symporter activity;GO:0015318//inorganic molecular entity transm…	GO:0006810//transport;GO:0006811//ion transport;GO:0006812//cation transport;GO:0006814//sodium ion transport;GO:0006817//phosphate ion transport;GO:0006820//anion transport;GO:0006855//xenobiotic transmembrane transport;GO:0008150//biological_process;GO:0009314//response to radiation;GO:0009416//response to light stimulus;GO:0009605//response to external stimulus;GO:0009607//response to biotic s…	--
Unigene0070228	263.944	289.128	261.471	137.344	126.261	141.815	271.514	135.14	-1.00657	3.71758e-16	7.35911e-13	SIGA	CAD1820824.1 unnamed protein product [Ananas comosus var. bracteatus] [Ananas comosus]	-	-	-	-	GO:0005575//cellular_component;GO:0005622//intracellular anatomical structure;GO:0005737//cytoplasm;GO:0009507//chloroplast;GO:0009536//plastid;GO:0043226//organelle;GO:0043227//membrane-bounded organelle;GO:0043229//intracellular organelle;GO:0043231//intracellular membrane-bounded organelle	GO:0003674//molecular_function;GO:0003676//nucleic acid binding;GO:0003677//DNA binding;GO:0003700//DNA-binding transcription factor activity;GO:0005488//binding;GO:0016987//sigma factor activity;GO:0097159//organic cyclic compound binding;GO:0140110//transcription regulator activity;GO:1901363//heterocyclic compound binding	GO:0006139//nucleobase-containing compound metabolic process;GO:0006351//transcription, DNA-templated;GO:0006352//DNA-templated transcription, initiation;GO:0006355//regulation of transcription, DNA-templated;GO:0006725//cellular aromatic compound metabolic process;GO:0006807//nitrogen compound metabolic process;GO:0006950//response to stress;GO:0008150//biological_process;GO:0008152//metabolic p…	--
Unigene0086295	11.383	13.958	11.955	80.613	69.605	45.373	12.432	65.197	2.39075	6.70689e-16	1.25157e-12	--	-	-	-	-	-	-	-	-	--
Unigene0072111	0.341	0.213	0	23.491	9.731	9.35	0.184667	14.1907	6.26388	6.75123e-16	1.25157e-12	NPC4	XP_020094284.1 non-specific phospholipase C4-like [Ananas comosus]	Metabolism;Metabolism;Metabolism;Metabolism;Metabolism	Global and overview maps;Global and overview maps;Lipid metabolism;Carbohydrate metabolism;Lipid metabolism	ko01100//Metabolic pathways;ko01110//Biosynthesis of secondary metabolites;ko00564//Glycerophospholipid metabolism;ko00562//Inositol phosphate metabolism;ko00565//Ether lipid metabolism	K01114;K01114;K01114;K01114;K01114	-	GO:0003674//molecular_function;GO:0003824//catalytic activity;GO:0004620//phospholipase activity;GO:0004629//phospholipase C activity;GO:0008081//phosphoric diester hydrolase activity;GO:0016298//lipase activity;GO:0016787//hydrolase activity;GO:0016788//hydrolase activity, acting on ester bonds;GO:0034480//phosphatidylcholine phospholipase C activity;GO:0042578//phosphoric ester hydrolase activi…	GO:0008150//biological_process;GO:0008152//metabolic process;GO:0035821//modulation of process of other organism;GO:0044003//modulation by symbiont of host process;GO:0044403//biological process involved in symbiotic interaction;GO:0044419//biological process involved in interspecies interaction between organisms;GO:0051701//biological process involved in interaction with host;GO:0051704//multi-o…	--
Unigene0019039	41.161	36.109	45.153	5.483	9.167	5.309	40.8077	6.653	-2.61676	6.75358e-16	1.25157e-12	--	XP_002519593.2 protein N-lysine methyltransferase METTL21A [Ricinus communis]	-	-	-	-	-	-	-	--
Unigene0094638	3.206	1.848	2.102	14.784	16.642	15.39	2.38533	15.6053	2.70978	7.373e-16	1.33557e-12	--	-	-	-	-	-	-	-	-	--
Unigene0045064	28.212	25.461	27.192	7.919	8.5	9.306	26.955	8.575	-1.65234	7.51356e-16	1.33557e-12	ABCB19	XP_010937072.1 ABC transporter B family member 19 [Elaeis guineensis]	Environmental Information Processing	Membrane transport	ko02010//ABC transporters	K05658	GO:0005575//cellular_component;GO:0005737//cytoplasm;GO:0005887//integral component of plasma membrane;GO:0009380//excinuclease repair complex;GO:0009898//cytoplasmic side of plasma membrane;GO:0016021//integral component of membrane;GO:0043190//ATP-binding cassette (ABC) transporter complex;GO:0055051//ATP-binding cassette (ABC) transporter complex, integrated substrate binding;GO:0055052//ATP-b…	GO:0003924//GTPase activity;GO:0004020//adenylylsulfate kinase activity;GO:0004140//dephospho-CoA kinase activity;GO:0004849//uridine kinase activity;GO:0005260//intracellularly ATP-gated chloride channel activity;GO:0005319//lipid transporter activity;GO:0005524//ATP binding;GO:0005525//GTP binding;GO:0009381//excinuclease ABC activity;GO:0015220//choline transmembrane transporter activity;GO:00…	GO:0000910//cytokinesis;GO:0006289//nucleotide-excision repair;GO:0006364//rRNA processing;GO:0006790//sulfur compound metabolic process;GO:0006810//transport;GO:0006817//phosphate ion transport;GO:0006824//cobalt ion transport;GO:0006855//xenobiotic transmembrane transport;GO:0006869//lipid transport;GO:0007186//G protein-coupled receptor signaling pathway;GO:0007601//visual perception;GO:000815…	--
Unigene0013280	844.216	819.28	824.576	125.948	202.071	233.786	829.357	187.268	-2.14689	8.43524e-16	1.46942e-12	PIP1-5	AGC24023.1 plasma membrane intrinsic protein 1 [Lilium hybrid cultivar]	-	-	-	-	GO:0005575//cellular_component;GO:0005886//plasma membrane;GO:0005887//integral component of plasma membrane;GO:0005911//cell-cell junction;GO:0009506//plasmodesma;GO:0016020//membrane;GO:0016021//integral component of membrane;GO:0030054//cell junction;GO:0031224//intrinsic component of membrane;GO:0031226//intrinsic component of plasma membrane;GO:0055044//symplast;GO:0071944//cell periphery	GO:0003674//molecular_function;GO:0005215//transporter activity;GO:0005372//water transmembrane transporter activity;GO:0015250//water channel activity;GO:0015267//channel activity;GO:0015318//inorganic molecular entity transmembrane transporter activity;GO:0022803//passive transmembrane transporter activity;GO:0022857//transmembrane transporter activity	GO:0006810//transport;GO:0006811//ion transport;GO:0006833//water transport;GO:0008150//biological_process;GO:0034220//ion transmembrane transport;GO:0042044//fluid transport;GO:0051179//localization;GO:0051234//establishment of localization;GO:0055085//transmembrane transport	--
Unigene0001358	108.022	147.866	149.198	44.184	44.998	47.331	135.029	45.5043	-1.56919	8.74264e-16	1.49311e-12	PHOT2	AML76308.1 putative LOV domain-containing protein [Xerophyllum asphodeloides]	-	-	-	-	GO:0005575//cellular_component;GO:0005622//intracellular anatomical structure;GO:0005634//nucleus;GO:0005737//cytoplasm;GO:0005794//Golgi apparatus;GO:0005886//plasma membrane;GO:0012505//endomembrane system;GO:0016020//membrane;GO:0043226//organelle;GO:0043227//membrane-bounded organelle;GO:0043229//intracellular organelle;GO:0043231//intracellular membrane-bounded organelle;GO:0071944//cell per…	GO:0000155//phosphorelay sensor kinase activity;GO:0000166//nucleotide binding;GO:0003674//molecular_function;GO:0003824//catalytic activity;GO:0004672//protein kinase activity;GO:0004673//protein histidine kinase activity;GO:0004674//protein serine/threonine kinase activity;GO:0005488//binding;GO:0005515//protein binding;GO:0005524//ATP binding;GO:0009881//photoreceptor activity;GO:0009882//blue…	GO:0000160//phosphorelay signal transduction system;GO:0006355//regulation of transcription, DNA-templated;GO:0006464//cellular protein modification process;GO:0006468//protein phosphorylation;GO:0006793//phosphorus metabolic process;GO:0006796//phosphate-containing compound metabolic process;GO:0006807//nitrogen compound metabolic process;GO:0006996//organelle organization;GO:0007154//cell commu…	--
Unigene0007985	0.861	2.189	1.232	10.058	18.931	12.177	1.42733	13.722	3.2651	1.30057e-15	2.17846e-12	NFH1	XP_017701878.2 class V chitinase-like [Phoenix dactylifera]	Metabolism;Metabolism	Global and overview maps;Carbohydrate metabolism	ko01100//Metabolic pathways;ko00520//Amino sugar and nucleotide sugar metabolism	K01183;K01183	-	-	GO:0005975//carbohydrate metabolic process	--
Unigene0012415	86.209	84.703	51.611	291.367	246.933	240.653	74.1743	259.651	1.80758	2.26698e-15	3.72554e-12	--	XP_020271820.1 uncharacterized protein LOC109846990 [Asparagus officinalis]	-	-	-	-	-	GO:0008270//zinc ion binding	-	--
Unigene0094106	4.847	7.566	2.491	59.348	37.243	50.772	4.968	49.121	3.3056	4.35473e-15	7.02402e-12	--	KAG1331440.1 hypothetical protein COCNU_02G014080 [Cocos nucifera]	-	-	-	-	-	-	-	--
Unigene0045473	1.27	2.885	0.193	89.99	29.736	47.234	1.44933	55.6533	5.26301	5.48271e-15	8.68261e-12	BGLU25	XP_010910032.1 beta-glucosidase 25 isoform X4 [Elaeis guineensis]	Metabolism;Metabolism;Metabolism;Metabolism;Metabolism	Global and overview maps;Global and overview maps;Carbohydrate metabolism;Biosynthesis of other secondary metabolites;Metabolism of other amino acids	ko01100//Metabolic pathways;ko01110//Biosynthesis of secondary metabolites;ko00500//Starch and sucrose metabolism;ko00999//Biosynthesis of various plant secondary metabolites;ko00460//Cyanoamino acid metabolism	K01188;K01188;K01188;K01188;K01188	GO:0005575//cellular_component;GO:0005618//cell wall;GO:0009341//beta-galactosidase complex;GO:0009505//plant-type cell wall;GO:0030312//external encapsulating structure;GO:0071944//cell periphery	GO:0003674//molecular_function;GO:0003824//catalytic activity;GO:0004553//hydrolase activity, hydrolyzing O-glycosyl compounds;GO:0004565//beta-galactosidase activity;GO:0008422//beta-glucosidase activity;GO:0015926//glucosidase activity;GO:0016787//hydrolase activity;GO:0016798//hydrolase activity, acting on glycosyl bonds;GO:0102483//scopolin beta-glucosidase activity	GO:0005975//carbohydrate metabolic process;GO:0006012//galactose metabolic process;GO:0008150//biological_process;GO:0008152//metabolic process;GO:0044238//primary metabolic process;GO:0071704//organic substance metabolic process;GO:1901135//carbohydrate derivative metabolic process;GO:1901657//glycosyl compound metabolic process	--
Unigene0123041	3.459	5.039	1.647	140.954	47.231	44.758	3.38167	77.6477	4.52114	5.84588e-15	9.09242e-12	GDU3	XP_009382846.1 PREDICTED: protein GLUTAMINE DUMPER 3 [Musa acuminata subsp. malaccensis] [Musa acuminata]	-	-	-	-	-	-	-	--
Unigene0105049	8.955	10.321	10.743	101.71	40.101	76.241	10.0063	72.684	2.86072	6.98106e-15	1.06675e-11	TSJT1	KAH7669178.1 N-terminal nucleophile aminohydrolases (Ntn hydrolases) protein [Dioscorea alata]	-	-	-	-	-	-	-	--
Unigene0091758	479.883	345.467	344.807	11.576	43.695	40.124	390.052	31.7983	-3.61664	7.14385e-15	1.07281e-11	GER5	RRT84240.1 hypothetical protein B296_00006286 [Ensete ventricosum]	-	-	-	-	-	-	-	--
Unigene0032758	18.907	15.524	8.146	161.779	78.528	105.526	14.1923	115.278	3.02193	7.48387e-15	1.10482e-11	HIPP27	XP_009397973.1 PREDICTED: heavy metal-associated isoprenylated plant protein 26-like [Musa acuminata subsp. malaccensis] [Musa acuminata]	-	-	-	-	-	GO:0046872//metal ion binding	-	--
Unigene0083110	1.293	1.345	1.055	14.953	16.898	13.214	1.231	15.0217	3.60914	1.01807e-14	1.4779e-11	AHG1	XP_009413161.1 PREDICTED: probable protein phosphatase 2C 37 [Musa acuminata subsp. malaccensis] [Musa acuminata]	Environmental Information Processing;Environmental Information Processing	Signal transduction;Signal transduction	ko04075//Plant hormone signal transduction;ko04016//MAPK signaling pathway - plant	K14497;K14497	-	GO:0016791//phosphatase activity	-	--
Unigene0025441	1.667	3.238	1.675	16.375	16.754	22.522	2.19333	18.5503	3.08025	1.71859e-14	2.45392e-11	PLP2	XP_038974245.1 patatin-like protein 2 [Phoenix dactylifera]	-	-	-	-	-	-	GO:0006629//lipid metabolic process	--
Unigene0038875	30.271	23.356	24.422	5.279	4.881	6.039	26.0163	5.39967	-2.26848	1.84787e-14	2.59596e-11	LNK2	CAD1829119.1 unnamed protein product [Ananas comosus var. bracteatus] [Ananas comosus]	-	-	-	-	-	-	-	--
Unigene0051818	1.407	1.025	0.298	41.002	47.974	26.77	0.91	38.582	5.40592	1.90177e-14	2.60277e-11	--	-	-	-	-	-	-	-	-	--
Unigene0133063	66.22	80.894	51.956	11.316	12.076	19.188	66.3567	14.1933	-2.22503	1.93381e-14	2.60277e-11	IP5P2	XP_020114521.1 type I inositol polyphosphate 5-phosphatase 2 [Ananas comosus]	Metabolism;Metabolism	Global and overview maps;Carbohydrate metabolism	ko01100//Metabolic pathways;ko00562//Inositol phosphate metabolism	K24221;K24221	-	GO:0003674//molecular_function;GO:0003824//catalytic activity;GO:0004439//phosphatidylinositol-4,5-bisphosphate 5-phosphatase activity;GO:0004445//inositol-polyphosphate 5-phosphatase activity;GO:0008270//zinc ion binding;GO:0016787//hydrolase activity;GO:0016788//hydrolase activity, acting on ester bonds;GO:0016791//phosphatase activity;GO:0034485//phosphatidylinositol-3,4,5-trisphosphate 5-phos…	GO:0001101//response to acid chemical;GO:0005975//carbohydrate metabolic process;GO:0006066//alcohol metabolic process;GO:0006629//lipid metabolic process;GO:0006644//phospholipid metabolic process;GO:0006650//glycerophospholipid metabolic process;GO:0006793//phosphorus metabolic process;GO:0006796//phosphate-containing compound metabolic process;GO:0007154//cell communication;GO:0007165//signal …	--
Unigene0001365	2.524	4.291	0.801	56.404	36.392	51.556	2.53867	48.1173	4.24441	1.94237e-14	2.60277e-11	--	KAG1361911.1 hypothetical protein COCNU_10G001300 [Cocos nucifera]	-	-	-	-	-	-	-	--
Unigene0133001	9.441	9.747	8.658	1.374	1.981	1.22	9.282	1.525	-2.60563	2.05971e-14	2.71027e-11	ABCC3	XP_008777748.2 putative ABC transporter C family member 15 [Phoenix dactylifera]	-	-	-	-	GO:0000325//plant-type vacuole;GO:0005575//cellular_component;GO:0005576//extracellular region;GO:0005622//intracellular anatomical structure;GO:0005737//cytoplasm;GO:0005773//vacuole;GO:0005774//vacuolar membrane;GO:0005887//integral component of plasma membrane;GO:0005911//cell-cell junction;GO:0009380//excinuclease repair complex;GO:0009506//plasmodesma;GO:0009898//cytoplasmic side of plasma m…	GO:0000166//nucleotide binding;GO:0003674//molecular_function;GO:0003677//DNA binding;GO:0003824//catalytic activity;GO:0003924//GTPase activity;GO:0005215//transporter activity;GO:0005260//intracellularly ATP-gated chloride channel activity;GO:0005319//lipid transporter activity;GO:0005488//binding;GO:0005524//ATP binding;GO:0005525//GTP binding;GO:0008559//ABC-type xenobiotic transporter activi…	GO:0000910//cytokinesis;GO:0006289//nucleotide-excision repair;GO:0006810//transport;GO:0006817//phosphate ion transport;GO:0006824//cobalt ion transport;GO:0006855//xenobiotic transmembrane transport;GO:0006869//lipid transport;GO:0007601//visual perception;GO:0008150//biological_process;GO:0008272//sulfate transport;GO:0015675//nickel cation transport;GO:0015689//molybdate ion transport;GO:0015…	--
Unigene0029201	8.845	11.26	6.575	42.575	33.6	30.809	8.89333	35.6613	2.00356	2.08483e-14	2.71027e-11	At2g23790	XP_021718518.1 calcium uniporter protein 2, mitochondrial-like [Chenopodium quinoa]	-	-	-	-	-	-	-	--
Unigene0015326	260.41	182.279	215.709	66.628	66.8	75.058	219.466	69.4953	-1.65901	2.43077e-14	3.11353e-11	PIP2-5	AGC24024.1 plasma membrane intrinsic protein 1 [Lilium hybrid cultivar]	-	-	-	-	GO:0016020//membrane	GO:0015267//channel activity	GO:0055085//transmembrane transport	--
Unigene0056693	12.181	13.15	9.118	39.916	48.919	37.601	11.483	42.1453	1.87587	2.70062e-14	3.40905e-11	IPN2	XP_016565367.1 PREDICTED: myb family transcription factor APL isoform X1 [Capsicum annuum]	-	-	-	-	-	-	-	G2-like
Unigene0132358	33.035	53.313	12.556	528.72	249.249	303.673	32.968	360.547	3.45105	3.13109e-14	3.89597e-11	--	XP_010925122.1 uncharacterized protein LOC105047753 [Elaeis guineensis]	-	-	-	-	-	-	-	--
Unigene0028922	82.21	94.909	79.594	39.775	34.32	39.595	85.571	37.8967	-1.17505	3.40668e-14	4.17918e-11	At1g04430	XP_008789404.1 probable methyltransferase PMT3 [Phoenix dactylifera]	-	-	-	-	-	GO:0008168//methyltransferase activity;GO:0008171//O-methyltransferase activity	GO:0009102//biotin biosynthetic process	--
Unigene0087171	5.252	4.534	7.408	0.025	0.065	0.296	5.73133	0.128667	-5.47716	3.83053e-14	4.58195e-11	--	XP_028097921.1 LOW QUALITY PROTEIN: pentatricopeptide repeat-containing protein At3g53170-like [Camellia sinensis]	-	-	-	-	-	-	-	--
Unigene0089252	2.444	2.868	2.241	25.415	15.02	15.916	2.51767	18.7837	2.89932	3.84021e-14	4.58195e-11	OsI_010151	XP_039114835.1 UPF0496 protein 1-like [Dioscorea cayenensis subsp. rotundata] [Dioscorea cayenensis]	-	-	-	-	-	-	-	--
Unigene0022438	120.918	194.201	118.505	472.35	520.799	412.563	144.541	468.571	1.69678	4.60068e-14	5.41513e-11	--	-	-	-	-	-	-	-	-	--
Unigene0040396	27.631	16.895	18.825	0.821	2.108	1.64	21.117	1.523	-3.79342	4.71072e-14	5.47071e-11	DCR	XP_009386220.1 PREDICTED: BAHD acyltransferase DCR [Musa acuminata subsp. malaccensis] [Musa acuminata]	-	-	-	-	GO:0005575//cellular_component;GO:0005622//intracellular anatomical structure;GO:0005737//cytoplasm;GO:0005829//cytosol	GO:0003674//molecular_function;GO:0003824//catalytic activity;GO:0016740//transferase activity;GO:0016746//acyltransferase activity;GO:0016747//acyltransferase activity, transferring groups other than amino-acyl groups	GO:0000902//cell morphogenesis;GO:0000904//cell morphogenesis involved in differentiation;GO:0008150//biological_process;GO:0008152//metabolic process;GO:0009058//biosynthetic process;GO:0009059//macromolecule biosynthetic process;GO:0009653//anatomical structure morphogenesis;GO:0009888//tissue development;GO:0009987//cellular process;GO:0010026//trichome differentiation;GO:0010090//trichome mor…	--
Unigene0097189	46.381	58.055	60.115	12.734	11.11	16.565	54.8503	13.4697	-2.02579	5.08996e-14	5.83337e-11	At5g64970	XP_010915262.1 probable mitochondrial adenine nucleotide transporter BTL3 isoform X1 [Elaeis guineensis]	-	-	-	-	-	-	-	--
Unigene0061894	5.1	3.206	3.68	56.04	18.929	40.61	3.99533	38.5263	3.26946	6.07317e-14	6.84398e-11	--	XP_008804869.2 uncharacterized protein LOC103718019 isoform X5 [Phoenix dactylifera]	-	-	-	-	-	-	-	--
Unigene0086646	80.859	90.989	52.211	724.638	266.029	407.139	74.6863	465.935	2.64121	6.12894e-14	6.84398e-11	--	XP_010928464.1 uncharacterized protein LOC105050226 [Elaeis guineensis]	-	-	-	-	-	GO:0016491//oxidoreductase activity	-	--
Unigene0013253	298.09	93.512	142.504	4.935	1.95	11.154	178.035	6.013	-4.88793	7.09174e-14	7.81887e-11	SCA	AEV12221.1 stigma/stylar cysteine-rich adhesin [Lilium longiflorum]	-	-	-	-	-	-	-	--
Unigene0103833	69.289	76.557	69.962	6.006	6.538	15.999	71.936	9.51433	-2.91854	7.74188e-14	8.42897e-11	SULTR3;1	XP_010917792.1 sulfate transporter 3.1 [Elaeis guineensis]	-	-	-	-	GO:0016020//membrane;GO:0016021//integral component of membrane	GO:0015116//sulfate transmembrane transporter activity;GO:0045152//antisigma factor binding	GO:0006355//regulation of transcription, DNA-templated;GO:0008272//sulfate transport	--
Unigene0036936	0.104	0	0.066	193.384	213.507	0.158	0.0566667	135.683	11.2255	9.12432e-14	9.81146e-11	SAMDC	KAF3682423.1 S-adenosylmethionine decarboxylase proenzyme [Capsicum annuum]	Metabolism;Metabolism;Metabolism	Global and overview maps;Amino acid metabolism;Amino acid metabolism	ko01100//Metabolic pathways;ko00270//Cysteine and methionine metabolism;ko00330//Arginine and proline metabolism	K01611;K01611;K01611	-	GO:0003674//molecular_function;GO:0003824//catalytic activity;GO:0004014//adenosylmethionine decarboxylase activity;GO:0016829//lyase activity;GO:0016830//carbon-carbon lyase activity;GO:0016831//carboxy-lyase activity	GO:0006139//nucleobase-containing compound metabolic process;GO:0006557//S-adenosylmethioninamine biosynthetic process;GO:0006576//cellular biogenic amine metabolic process;GO:0006595//polyamine metabolic process;GO:0006596//polyamine biosynthetic process;GO:0006597//spermine biosynthetic process;GO:0006725//cellular aromatic compound metabolic process;GO:0006790//sulfur compound metabolic proces…	--
Unigene0091194	153.369	183.821	173.128	389.833	302.815	338.293	170.106	343.647	1.01449	1.18276e-13	1.25632e-10	--	POE45253.1 hypothetical protein CFP56_43015 [Quercus suber]	-	-	-	-	-	GO:0005515//protein binding	GO:0006289//nucleotide-excision repair	--
Unigene0026384	542.939	628.423	563.382	142.608	184.961	228.745	578.248	185.438	-1.64075	1.26419e-13	1.32664e-10	DBR	XP_019704194.1 2-alkenal reductase (NADP(+)-dependent) [Elaeis guineensis]	-	-	-	-	-	GO:0008743//L-threonine 3-dehydrogenase activity;GO:0016655//oxidoreductase activity, acting on NAD(P)H, quinone or similar compound as acceptor	GO:0006567//threonine catabolic process;GO:0008152//metabolic process	--
Unigene0109289	1930.09	1996.58	1973.68	645.823	288.408	430.344	1966.78	454.858	-2.11235	1.33318e-13	1.38238e-10	--	RVW79274.1 Retrovirus-related Pol polyprotein from transposon TNT 1-94 [Vitis vinifera]	-	-	-	-	-	-	-	--
Unigene0020866	5.286	8.663	1.573	85.049	58.663	56.701	5.174	66.8043	3.69059	1.43563e-13	1.4711e-10	NAKR2	XP_009407472.1 PREDICTED: protein SODIUM POTASSIUM ROOT DEFECTIVE 2-like [Musa acuminata subsp. malaccensis] [Musa acuminata]	-	-	-	-	-	GO:0046872//metal ion binding	-	--
Unigene0038432	5.055	4.228	2.733	26.312	23.668	25.791	4.00533	25.257	2.65669	1.78279e-13	1.80559e-10	At1g18250	XP_010918389.1 osmotin-like protein [Elaeis guineensis]	-	-	-	-	GO:0005575//cellular_component;GO:0005576//extracellular region;GO:0005618//cell wall;GO:0030312//external encapsulating structure;GO:0071944//cell periphery	GO:0003674//molecular_function;GO:0003824//catalytic activity;GO:0004842//ubiquitin-protein transferase activity;GO:0005488//binding;GO:0005515//protein binding;GO:0008270//zinc ion binding;GO:0016740//transferase activity;GO:0019787//ubiquitin-like protein transferase activity;GO:0043167//ion binding;GO:0043169//cation binding;GO:0043621//protein self-association;GO:0046872//metal ion binding;GO…	GO:0000209//protein polyubiquitination;GO:0006464//cellular protein modification process;GO:0006807//nitrogen compound metabolic process;GO:0006915//apoptotic process;GO:0008150//biological_process;GO:0008152//metabolic process;GO:0008219//cell death;GO:0009966//regulation of signal transduction;GO:0009967//positive regulation of signal transduction;GO:0009987//cellular process;GO:0010646//regula…	--
Unigene0045976	44.486	61.13	43.314	202.98	139.372	128.516	49.6433	156.956	1.66069	1.94946e-13	1.9517e-10	XYLA	XP_020108140.1 xylose isomerase isoform X1 [Ananas comosus]	Metabolism;Metabolism;Metabolism	Global and overview maps;Carbohydrate metabolism;Carbohydrate metabolism	ko01100//Metabolic pathways;ko00040//Pentose and glucuronate interconversions;ko00051//Fructose and mannose metabolism	K01805;K01805;K01805	-	GO:0000287//magnesium ion binding;GO:0009045//xylose isomerase activity	GO:0006098//pentose-phosphate shunt;GO:0042732//D-xylose metabolic process	--
Unigene0110958	197.106	196.853	191.728	84.684	74.336	98.261	195.229	85.7603	-1.18678	2.15636e-13	2.1343e-10	STA	XP_020083023.1 sugar transport protein 7 [Ananas comosus]	-	-	-	-	GO:0005887//integral component of plasma membrane;GO:0016021//integral component of membrane	GO:0015114//phosphate ion transmembrane transporter activity;GO:0015295//solute:proton symporter activity;GO:0022857//transmembrane transporter activity;GO:0042910//xenobiotic transmembrane transporter activity;GO:0051119//sugar transmembrane transporter activity	GO:0006810//transport;GO:0006817//phosphate ion transport;GO:0008643//carbohydrate transport;GO:0042908//xenobiotic transport;GO:0055085//transmembrane transport	--
Unigene0045627	87.814	59.856	35.453	0	0	0	61.041	0.001	-15.8975	2.79079e-13	2.73121e-10	--	-	-	-	-	-	-	-	-	--
Unigene0001361	76.382	84.965	65.409	31.272	29.117	33.623	75.5853	31.3373	-1.27022	3.17825e-13	3.07584e-10	--	-	-	-	-	-	-	GO:0005524//ATP binding	GO:0007059//chromosome segregation;GO:0030261//chromosome condensation	--
Unigene0043906	1287.05	1268.87	867.351	346.121	295.652	430.728	1141.09	357.5	-1.6744	3.41497e-13	3.26861e-10	SCA	AEV12221.1 stigma/stylar cysteine-rich adhesin [Lilium longiflorum]	-	-	-	-	-	-	-	--
Unigene0075216	0.895	1.186	0.31	21.932	12.457	12.02	0.797	15.4697	4.27872	4.40511e-13	4.17049e-10	NAC021	AXU39984.1 NAC protein [Lilium pumilum]	-	-	-	-	-	GO:0003677//DNA binding	GO:0006355//regulation of transcription, DNA-templated	NAC
Unigene0054898	20.124	20.355	16.195	72.295	71.999	51.555	18.8913	65.283	1.78898	5.06129e-13	4.7402e-10	HMT-2	XP_010938205.1 homocysteine S-methyltransferase 2 isoform X1 [Elaeis guineensis]	Metabolism;Metabolism;Metabolism	Global and overview maps;Global and overview maps;Amino acid metabolism	ko01100//Metabolic pathways;ko01110//Biosynthesis of secondary metabolites;ko00270//Cysteine and methionine metabolism	K00547;K00547;K00547	-	GO:0008705//methionine synthase activity	GO:0009086//methionine biosynthetic process	--
Unigene0024152	4.25	5.94	5.686	19.787	28.372	35.405	5.292	27.8547	2.39603	5.30999e-13	4.92021e-10	ATL44	XP_008812592.1 RING-H2 finger protein ATL80-like [Phoenix dactylifera]	-	-	-	-	GO:0005680//anaphase-promoting complex	GO:0008270//zinc ion binding;GO:0046872//metal ion binding;GO:0061630//ubiquitin protein ligase activity;GO:0097602//cullin family protein binding	GO:0031145//anaphase-promoting complex-dependent catabolic process	--
Unigene0080848	2.348	3.421	0.181	113.372	49.833	39.429	1.98333	67.5447	5.08984	5.46886e-13	5.01408e-10	At1g17710	RWR78129.1 inorganic pyrophosphatase 2 [Cinnamomum micranthum f. kanehirae]	Metabolism;Metabolism	Global and overview maps;Metabolism of cofactors and vitamins	ko01100//Metabolic pathways;ko00750//Vitamin B6 metabolism	K13248;K13248	-	GO:0016787//hydrolase activity;GO:0016791//phosphatase activity	GO:0008152//metabolic process	--
Unigene0027483	48.147	53.362	53.515	22.7	20.342	25.475	51.6747	22.839	-1.17796	5.7414e-13	5.20913e-10	SETD3	XP_020246267.1 ribulose-1,5 bisphosphate carboxylase/oxygenase large subunit N-methyltransferase, chloroplastic [Asparagus officinalis]	-	-	-	-	-	-	-	--
Unigene0130130	0	0	0	8.15	9.003	11.225	0.001	9.45933	13.2075	6.19137e-13	5.55947e-10	At1g66430	PON88069.1 Ribokinase [Trema orientale]	Metabolism;Metabolism;Metabolism;Metabolism;Metabolism	Global and overview maps;Global and overview maps;Carbohydrate metabolism;Carbohydrate metabolism;Carbohydrate metabolism	ko01100//Metabolic pathways;ko01110//Biosynthesis of secondary metabolites;ko00500//Starch and sucrose metabolism;ko00520//Amino sugar and nucleotide sugar metabolism;ko00051//Fructose and mannose metabolism	K00847;K00847;K00847;K00847;K00847	-	GO:0004747//ribokinase activity	GO:0019303//D-ribose catabolic process	--
Unigene0049624	34.5	58.102	32.172	319.686	146.999	171.038	41.5913	212.574	2.35361	6.80025e-13	6.0439e-10	CYP72A15	XP_008798317.4 cytochrome P450 CYP72A219-like [Phoenix dactylifera]	-	-	-	-	-	GO:0005506//iron ion binding;GO:0016705//oxidoreductase activity, acting on paired donors, with incorporation or reduction of molecular oxygen;GO:0020037//heme binding	-	--
Unigene0007238	0	0	0	1129.56	1120.47	0	0.001	750.01	19.5166	9.74587e-13	8.5744e-10	--	XP_016545079.1 PREDICTED: uncharacterized protein LOC107845330 [Capsicum annuum]	-	-	-	-	-	-	-	--
Unigene0117193	0.518	0.377	0.246	56.313	55.744	2.462	0.380333	38.173	6.64914	1.00572e-12	8.75986e-10	FAD12	PHU29305.1 Omega-6 fatty acid desaturase, endoplasmic reticulum [Capsicum chinense]	Metabolism;Metabolism;Metabolism	Global and overview maps;Global and overview maps;Lipid metabolism	ko01100//Metabolic pathways;ko01212//Fatty acid metabolism;ko01040//Biosynthesis of unsaturated fatty acids	K10256;K10256;K10256	-	GO:0016717//oxidoreductase activity, acting on paired donors, with oxidation of a pair of donors resulting in the reduction of molecular oxygen to two molecules of water	GO:0006629//lipid metabolic process	--
Unigene0000801	0.078	0.057	0	67.599	73.038	0.299	0.045	46.9787	10.0279	1.18333e-12	1.01462e-09	RHM1	XP_016581092.1 PREDICTED: trifunctional UDP-glucose 4,6-dehydratase/UDP-4-keto-6-deoxy-D-glucose 3,5-epimerase/UDP-4-keto-L-rhamnose-reductase RHM1 [Capsicum annuum]	Metabolism;Metabolism	Global and overview maps;Carbohydrate metabolism	ko01100//Metabolic pathways;ko00520//Amino sugar and nucleotide sugar metabolism	K12450;K12450	-	GO:0003824//catalytic activity;GO:0003854//3-beta-hydroxy-delta5-steroid dehydrogenase activity;GO:0003978//UDP-glucose 4-epimerase activity;GO:0008446//GDP-mannose 4,6-dehydratase activity;GO:0008460//dTDP-glucose 4,6-dehydratase activity;GO:0008712//ADP-glyceromanno-heptose 6-epimerase activity;GO:0008831//dTDP-4-dehydrorhamnose reductase activity;GO:0016616//oxidoreductase activity, acting on …	GO:0000271//polysaccharide biosynthetic process;GO:0005975//carbohydrate metabolic process;GO:0006012//galactose metabolic process;GO:0006694//steroid biosynthetic process;GO:0009243//O antigen biosynthetic process;GO:0009244//lipopolysaccharide core region biosynthetic process;GO:0019305//dTDP-rhamnose biosynthetic process	--
Unigene0007539	0.993	0.667	0.097	20.771	11.432	14.646	0.585667	15.6163	4.73683	1.19234e-12	1.01462e-09	MSL5	ONK72821.1 uncharacterized protein A4U43_C04F23580 [Asparagus officinalis]	-	-	-	-	GO:0016020//membrane	-	GO:0055085//transmembrane transport	--
Unigene0133060	4.134	4.288	1.391	25.797	31.722	21.165	3.271	26.228	3.0033	1.19984e-12	1.01462e-09	ABCG25	XP_017696858.1 ABC transporter G family member 25 [Phoenix dactylifera]	Environmental Information Processing	Membrane transport	ko02010//ABC transporters	K05681	GO:0016020//membrane	-	-	--
Unigene0022836	15.079	11.174	13.941	39.457	63.139	69.721	13.398	57.439	2.10001	1.22811e-12	1.02854e-09	ZIFL1	XP_010922099.1 protein ZINC INDUCED FACILITATOR-LIKE 1 isoform X1 [Elaeis guineensis]	-	-	-	-	-	GO:0022857//transmembrane transporter activity	GO:0055085//transmembrane transport	--
Unigene0114043	984.331	1093.01	1006.38	487.445	355.267	498.107	1027.91	446.94	-1.20156	1.56936e-12	1.30182e-09	TUFA	XP_020111523.1 elongation factor Tu, chloroplastic [Ananas comosus]	Organismal Systems	Environmental adaptation	ko04626//Plant-pathogen interaction	K02358	GO:0005575//cellular_component;GO:0005576//extracellular region;GO:0005622//intracellular anatomical structure;GO:0005634//nucleus;GO:0005730//nucleolus;GO:0005737//cytoplasm;GO:0009295//nucleoid;GO:0009507//chloroplast;GO:0009526//plastid envelope;GO:0009532//plastid stroma;GO:0009534//chloroplast thylakoid;GO:0009535//chloroplast thylakoid membrane;GO:0009536//plastid;GO:0009570//chloroplast st…	GO:0000166//nucleotide binding;GO:0001882//nucleoside binding;GO:0001883//purine nucleoside binding;GO:0003674//molecular_function;GO:0003676//nucleic acid binding;GO:0003723//RNA binding;GO:0003743//translation initiation factor activity;GO:0003746//translation elongation factor activity;GO:0003747//translation release factor activity;GO:0003824//catalytic activity;GO:0003924//GTPase activity;GO…	GO:0000103//sulfate assimilation;GO:0001514//selenocysteine incorporation;GO:0006412//translation;GO:0006413//translational initiation;GO:0006414//translational elongation;GO:0006415//translational termination;GO:0006518//peptide metabolic process;GO:0006807//nitrogen compound metabolic process;GO:0006950//response to stress;GO:0008150//biological_process;GO:0008152//metabolic process;GO:0009058/…	--
Unigene0059013	1.823	6.02	4.474	93.197	35.784	41.257	4.10567	56.746	3.78883	2.05262e-12	1.68663e-09	DMP3	XP_008810912.2 protein DMP3-like [Phoenix dactylifera]	-	-	-	-	-	-	-	--
Unigene0004243	23.953	15.125	14.114	100.277	69.215	69.064	17.7307	79.5187	2.16505	2.55357e-12	2.07865e-09	NAC048	QGH84101.1 NAC domain-containing protein 48, partial [Lilium regale]	-	-	-	-	-	GO:0003677//DNA binding	GO:0006355//regulation of transcription, DNA-templated	NAC
Unigene0093943	2.266	1.712	1.492	13.208	8.237	13.733	1.82333	11.726	2.68506	2.58013e-12	2.08082e-09	HSPRO2	XP_009402287.1 PREDICTED: nematode resistance protein-like HSPRO2 [Musa acuminata subsp. malaccensis] [Musa acuminata]	-	-	-	-	GO:0005575//cellular_component;GO:0005622//intracellular anatomical structure;GO:0005737//cytoplasm	GO:0003674//molecular_function;GO:0004833//tryptophan 2,3-dioxygenase activity;GO:0005488//binding;GO:0020037//heme binding;GO:0043167//ion binding;GO:0043169//cation binding;GO:0046872//metal ion binding;GO:0046906//tetrapyrrole binding;GO:0097159//organic cyclic compound binding;GO:1901363//heterocyclic compound binding	GO:0006082//organic acid metabolic process;GO:0006520//cellular amino acid metabolic process;GO:0006568//tryptophan metabolic process;GO:0006569//tryptophan catabolic process;GO:0006576//cellular biogenic amine metabolic process;GO:0006586//indolalkylamine metabolic process;GO:0006725//cellular aromatic compound metabolic process;GO:0006807//nitrogen compound metabolic process;GO:0006950//respons…	--
Unigene0094778	57.517	77.06	80.356	16.496	21.599	23.693	71.6443	20.596	-1.79849	2.87545e-12	2.29772e-09	CRK2	XP_008791183.2 cysteine-rich receptor-like protein kinase 2 [Phoenix dactylifera]	-	-	-	-	-	GO:0004672//protein kinase activity;GO:0005524//ATP binding	GO:0006468//protein phosphorylation	--
Unigene0101522	46.564	46.328	39.53	10.036	11.484	16.266	44.1407	12.5953	-1.80922	3.01519e-12	2.38748e-09	HAK9	XP_009412637.1 PREDICTED: probable potassium transporter 9 [Musa acuminata subsp. malaccensis] [Musa acuminata]	-	-	-	-	GO:0016020//membrane	GO:0015079//potassium ion transmembrane transporter activity	GO:0006813//potassium ion transport;GO:0071805//potassium ion transmembrane transport	--
Unigene0018216	40.713	16.232	41.889	0.925	1.188	1.957	32.9447	1.35667	-4.60191	3.09011e-12	2.42476e-09	Os02g0460200	XP_039142414.1 flowering-promoting factor 1-like protein 3 [Dioscorea cayenensis subsp. rotundata] [Dioscorea cayenensis]	-	-	-	-	-	-	-	--
Unigene0048432	31.795	39.399	30.891	12.232	12.687	14.46	34.0283	13.1263	-1.37427	3.31015e-12	2.57423e-09	MTP4	KAG6790973.1 hypothetical protein POTOM_000082 [Populus tomentosa]	-	-	-	-	GO:0016020//membrane;GO:0016021//integral component of membrane	GO:0008324//cation transmembrane transporter activity;GO:0015562//efflux transmembrane transporter activity	GO:0006812//cation transport;GO:0055085//transmembrane transport	--
Unigene0089463	1.77	2.578	1.685	42.9	13.773	16.837	2.011	24.5033	3.60699	3.78366e-12	2.91643e-09	GID1C	XP_010904836.1 gibberellin receptor GID1C [Elaeis guineensis]	Environmental Information Processing	Signal transduction	ko04075//Plant hormone signal transduction	K14493	-	GO:0016787//hydrolase activity	-	--
Unigene0119195	12.087	14.493	8.498	1.024	0.541	1.557	11.6927	1.04067	-3.49002	4.06276e-12	3.10409e-09	BACOVA_02659	XP_020104869.1 uncharacterized protein LOC109721592 isoform X1 [Ananas comosus]	Metabolism;Metabolism;Metabolism;Metabolism;Metabolism	Global and overview maps;Global and overview maps;Carbohydrate metabolism;Biosynthesis of other secondary metabolites;Metabolism of other amino acids	ko01100//Metabolic pathways;ko01110//Biosynthesis of secondary metabolites;ko00500//Starch and sucrose metabolism;ko00999//Biosynthesis of various plant secondary metabolites;ko00460//Cyanoamino acid metabolism	K05349;K05349;K05349;K05349;K05349	-	GO:0004553//hydrolase activity, hydrolyzing O-glycosyl compounds	GO:0005975//carbohydrate metabolic process	--
Unigene0028309	92.76	103.636	74.027	32.38	21.043	32.183	90.141	28.5353	-1.65943	4.43493e-12	3.35898e-09	CCS1	XP_008808885.2 cytochrome c biogenesis protein CCS1, chloroplastic isoform X1 [Phoenix dactylifera]	-	-	-	-	GO:0005575//cellular_component;GO:0005622//intracellular anatomical structure;GO:0005737//cytoplasm;GO:0009507//chloroplast;GO:0009534//chloroplast thylakoid;GO:0009535//chloroplast thylakoid membrane;GO:0009536//plastid;GO:0009579//thylakoid;GO:0016020//membrane;GO:0016021//integral component of membrane;GO:0031224//intrinsic component of membrane;GO:0031976//plastid thylakoid;GO:0031984//organe…	-	GO:0008150//biological_process;GO:0009987//cellular process;GO:0016043//cellular component organization;GO:0017004//cytochrome complex assembly;GO:0022607//cellular component assembly;GO:0034622//cellular protein-containing complex assembly;GO:0043933//protein-containing complex subunit organization;GO:0044085//cellular component biogenesis;GO:0065003//protein-containing complex assembly;GO:00718…	--
Unigene0117969	2.633	2.818	2.729	11.485	13.497	12.925	2.72667	12.6357	2.21229	4.9312e-12	3.70265e-09	CDF2	APY23906.1 protein cyclic DOF factor 3, partial [Lilium formosanum x Lilium longiflorum]	-	-	-	-	-	GO:0003677//DNA binding	GO:0006355//regulation of transcription, DNA-templated	--
Unigene0084030	47.344	32.483	12.311	228.082	246.031	194.812	30.7127	222.975	2.85998	5.91733e-12	4.40512e-09	SWEET4	XP_009409477.1 PREDICTED: bidirectional sugar transporter SWEET4-like [Musa acuminata subsp. malaccensis] [Musa acuminata]	-	-	-	-	GO:0016021//integral component of membrane	-	-	--
Unigene0120115	68.197	49.232	63.018	20.456	19.978	18.492	60.149	19.642	-1.6146	6.23417e-12	4.60166e-09	--	XP_038970587.1 LOW QUALITY PROTEIN: serine-rich adhesin for platelets [Phoenix dactylifera]	-	-	-	-	-	GO:0003677//DNA binding	-	--
Unigene0109839	98.31	110.576	104.623	56.777	48.304	50.088	104.503	51.723	-1.01467	6.58962e-12	4.82316e-09	KEA3	XP_010908897.1 K(+) efflux antiporter 3, chloroplastic [Elaeis guineensis]	-	-	-	-	GO:0000139//Golgi membrane;GO:0005575//cellular_component;GO:0005622//intracellular anatomical structure;GO:0005737//cytoplasm;GO:0005794//Golgi apparatus;GO:0009507//chloroplast;GO:0009526//plastid envelope;GO:0009534//chloroplast thylakoid;GO:0009535//chloroplast thylakoid membrane;GO:0009536//plastid;GO:0009579//thylakoid;GO:0009941//chloroplast envelope;GO:0012505//endomembrane system;GO:0016…	GO:0003674//molecular_function;GO:0005215//transporter activity;GO:0005451//monovalent cation:proton antiporter activity;GO:0008324//cation transmembrane transporter activity;GO:0015075//ion transmembrane transporter activity;GO:0015078//proton transmembrane transporter activity;GO:0015291//secondary active transmembrane transporter activity;GO:0015297//antiporter activity;GO:0015298//solute:cati…	GO:0006810//transport;GO:0006811//ion transport;GO:0006812//cation transport;GO:0006813//potassium ion transport;GO:0006996//organelle organization;GO:0008150//biological_process;GO:0009314//response to radiation;GO:0009416//response to light stimulus;GO:0009628//response to abiotic stimulus;GO:0009642//response to light intensity;GO:0009643//photosynthetic acclimation;GO:0009657//plastid organiz…	--
Unigene0047531	162.642	172.79	165.697	37.248	60.78	55.027	167.043	51.0183	-1.71113	7.55984e-12	5.48719e-09	TPS1	XP_009406159.1 PREDICTED: alpha,alpha-trehalose-phosphate synthase [UDP-forming] 1-like [Musa acuminata subsp. malaccensis] [Musa acuminata]	Metabolism;Metabolism;Metabolism	Global and overview maps;Global and overview maps;Carbohydrate metabolism	ko01100//Metabolic pathways;ko01110//Biosynthesis of secondary metabolites;ko00500//Starch and sucrose metabolism	K16055;K16055;K16055	-	GO:0003824//catalytic activity;GO:0003825//alpha,alpha-trehalose-phosphate synthase (UDP-forming) activity;GO:0004805//trehalose-phosphatase activity;GO:0016757//glycosyltransferase activity;GO:0033828//glucosylglycerol-phosphate synthase activity	GO:0005992//trehalose biosynthetic process;GO:0006970//response to osmotic stress;GO:0009058//biosynthetic process	--
Unigene0006357	2.358	1.908	0.998	26.296	15.686	21.931	1.75467	21.3043	3.60188	7.84286e-12	5.64556e-09	--	KAH7686086.1 hypothetical protein IHE45_04G081200 [Dioscorea alata]	-	-	-	-	-	-	-	--
Unigene0089760	6.371	8.287	7.366	29.105	35.768	23.207	7.34133	29.36	1.99974	8.9201e-12	6.36837e-09	HIPP44	XP_020093517.1 heavy metal-associated isoprenylated plant protein 44-like [Ananas comosus]	-	-	-	-	-	GO:0045340//mercury ion binding;GO:0046872//metal ion binding	GO:0015694//mercury ion transport	--
Unigene0012274	17.089	21.508	20.217	109.769	53.756	87.062	19.6047	83.529	2.09108	9.24429e-12	6.54616e-09	Os04g0364800	KAG1368136.1 Ripening-related protein 2 [Cocos nucifera]	-	-	-	-	-	-	-	--
Unigene0090765	49.027	61.581	41.505	13.53	16.97	17.809	50.7043	16.103	-1.65478	9.43502e-12	6.62734e-09	DTX44	XP_010922639.1 protein DETOXIFICATION 44, chloroplastic [Elaeis guineensis]	-	-	-	-	GO:0005575//cellular_component;GO:0005622//intracellular anatomical structure;GO:0005737//cytoplasm;GO:0009507//chloroplast;GO:0009526//plastid envelope;GO:0009536//plastid;GO:0009941//chloroplast envelope;GO:0016020//membrane;GO:0016021//integral component of membrane;GO:0031090//organelle membrane;GO:0031224//intrinsic component of membrane;GO:0031967//organelle envelope;GO:0031969//chloroplast…	GO:0003674//molecular_function;GO:0005215//transporter activity;GO:0015291//secondary active transmembrane transporter activity;GO:0015297//antiporter activity;GO:0022804//active transmembrane transporter activity;GO:0022857//transmembrane transporter activity;GO:0042910//xenobiotic transmembrane transporter activity	GO:0006810//transport;GO:0006855//xenobiotic transmembrane transport;GO:0008150//biological_process;GO:0042221//response to chemical;GO:0050896//response to stimulus;GO:0051179//localization;GO:0051234//establishment of localization;GO:0055085//transmembrane transport	--
Unigene0112079	227.85	174.668	158.827	63.508	51.629	62.718	187.115	59.285	-1.65819	9.71642e-12	6.70151e-09	--	-	-	-	-	-	-	-	-	--
Unigene0080926	1.826	1.209	0.632	25.808	15.743	26.286	1.22233	22.6123	4.2094	9.75657e-12	6.70151e-09	MEE14	XP_010941870.1 CCG-binding protein 1 [Elaeis guineensis]	-	-	-	-	-	-	-	--
Unigene0081752	0.415	1.572	0.738	12.797	16.295	89.094	0.908333	39.3953	5.43866	9.77143e-12	6.70151e-09	GSVIVT00037159001	XP_010921346.1 peroxidase 5 [Elaeis guineensis]	Metabolism;Metabolism;Metabolism	Global and overview maps;Global and overview maps;Biosynthesis of other secondary metabolites	ko01100//Metabolic pathways;ko01110//Biosynthesis of secondary metabolites;ko00940//Phenylpropanoid biosynthesis	K00430;K00430;K00430	-	GO:0004601//peroxidase activity;GO:0020037//heme binding	GO:0006979//response to oxidative stress	--
Unigene0093642	1.892	3.273	1.651	29.561	15.932	21.06	2.272	22.1843	3.28751	1.01826e-11	6.92897e-09	--	-	-	-	-	-	-	GO:0046872//metal ion binding	-	--
Unigene0095659	0.033	0	0	8.84	2.933	12.377	0.011	8.05	9.51534	1.05178e-11	7.10156e-09	--	-	-	-	-	-	-	-	-	--
Unigene0105730	127.052	184.326	140.964	414.023	503.929	342.843	150.781	420.265	1.47885	1.0843e-11	7.26481e-09	AAP3	XP_010911278.1 amino acid permease 3 isoform X1 [Elaeis guineensis]	-	-	-	-	-	-	-	--
Unigene0052030	18.716	21.48	15.126	4.581	3.801	3.727	18.4407	4.03633	-2.19177	1.15157e-11	7.65665e-09	PME12	KAH7655320.1 Pectinesterase protein [Dioscorea alata]	-	-	-	-	-	GO:0004857//enzyme inhibitor activity;GO:0030599//pectinesterase activity	GO:0042545//cell wall modification	--
Unigene0023129	0.486	1.417	0.412	85.047	16.72	20.483	0.771667	40.75	5.72268	1.18491e-11	7.81862e-09	SCPL13	XP_010939013.1 serine carboxypeptidase-like 18 isoform X2 [Elaeis guineensis]	-	-	-	-	-	GO:0004185//serine-type carboxypeptidase activity	GO:0006508//proteolysis	--
Unigene0004347	14.37	16.236	16.479	4.283	3.803	3.107	15.695	3.731	-2.07267	1.19523e-11	7.82741e-09	NCRK	XP_008805214.2 receptor-like serine/threonine-protein kinase NCRK [Phoenix dactylifera]	-	-	-	-	GO:0005575//cellular_component;GO:0005622//intracellular anatomical structure;GO:0005737//cytoplasm;GO:0005768//endosome;GO:0005770//late endosome;GO:0005886//plasma membrane;GO:0010008//endosome membrane;GO:0012505//endomembrane system;GO:0016020//membrane;GO:0016021//integral component of membrane;GO:0031090//organelle membrane;GO:0031224//intrinsic component of membrane;GO:0031410//cytoplasmic…	GO:0000166//nucleotide binding;GO:0003674//molecular_function;GO:0003824//catalytic activity;GO:0004672//protein kinase activity;GO:0004674//protein serine/threonine kinase activity;GO:0004675//transmembrane receptor protein serine/threonine kinase activity;GO:0004888//transmembrane signaling receptor activity;GO:0005488//binding;GO:0005515//protein binding;GO:0005524//ATP binding;GO:0016301//kin…	GO:0006464//cellular protein modification process;GO:0006468//protein phosphorylation;GO:0006793//phosphorus metabolic process;GO:0006796//phosphate-containing compound metabolic process;GO:0006807//nitrogen compound metabolic process;GO:0007154//cell communication;GO:0007165//signal transduction;GO:0007166//cell surface receptor signaling pathway;GO:0007167//enzyme linked receptor protein signal…	--
Unigene0014150	16.003	6.14	18.143	0.554	0.406	0.744	13.4287	0.568	-4.56328	1.28914e-11	8.3794e-09	At2g04570	KAH7688871.1 GDSL lipase/esterase protein [Dioscorea alata]	-	-	-	-	-	GO:0016788//hydrolase activity, acting on ester bonds	-	--
Unigene0108884	3.869	4.791	2.21	34.827	25.097	39.162	3.62333	33.0287	3.18833	1.34784e-11	8.69606e-09	--	PWA60583.1 hypothetical protein CTI12_AA365060 [Artemisia annua]	-	-	-	-	-	-	-	--
Unigene0074765	87.033	86.457	95.334	33.487	36.736	39.672	89.608	36.6317	-1.29054	1.46536e-11	9.38478e-09	KNAT3	PKA59158.1 Homeobox protein knotted-1-like 3 [Apostasia shenzhenica]	-	-	-	-	GO:0005634//nucleus	GO:0003677//DNA binding	GO:0006355//regulation of transcription, DNA-templated	--
Unigene0067587	27.266	27.957	32.615	11.817	10.03	10.536	29.2793	10.7943	-1.43961	1.74072e-11	1.10669e-08	PTC52	XP_029123652.1 protochlorophyllide-dependent translocon component 52, chloroplastic isoform X1 [Elaeis guineensis]	-	-	-	-	GO:0005575//cellular_component;GO:0005622//intracellular anatomical structure;GO:0005737//cytoplasm;GO:0009507//chloroplast;GO:0009526//plastid envelope;GO:0009528//plastid inner membrane;GO:0009536//plastid;GO:0009706//chloroplast inner membrane;GO:0009941//chloroplast envelope;GO:0016020//membrane;GO:0016021//integral component of membrane;GO:0019866//organelle inner membrane;GO:0031090//organe…	GO:0003674//molecular_function;GO:0003824//catalytic activity;GO:0004497//monooxygenase activity;GO:0005488//binding;GO:0005524//ATP binding;GO:0010277//chlorophyllide a oxygenase [overall] activity;GO:0016491//oxidoreductase activity;GO:0016701//oxidoreductase activity, acting on single donors with incorporation of molecular oxygen;GO:0016703//oxidoreductase activity, acting on single donors wit…	GO:0006810//transport;GO:0007059//chromosome segregation;GO:0008104//protein localization;GO:0008150//biological_process;GO:0008152//metabolic process;GO:0015031//protein transport;GO:0015833//peptide transport;GO:0030261//chromosome condensation;GO:0033036//macromolecule localization;GO:0042886//amide transport;GO:0045184//establishment of protein localization;GO:0051179//localization;GO:0051234…	--
Unigene0099479	0.582	2.621	1.545	86.284	14.522	22.229	1.58267	41.0117	4.69561	1.86154e-11	1.17493e-08	CBP3	XP_010918615.1 serine carboxypeptidase-like [Elaeis guineensis]	-	-	-	-	-	GO:0004185//serine-type carboxypeptidase activity	GO:0006508//proteolysis	--
Unigene0116957	17.414	35.096	29.812	6.241	4.67	5.66	27.4407	5.52367	-2.31262	1.90777e-11	1.19544e-08	NAC071	AXU39985.1 NAC protein [Lilium pumilum]	-	-	-	-	-	GO:0003677//DNA binding	GO:0006355//regulation of transcription, DNA-templated	NAC
Unigene0082080	5.072	5.436	3.33	26.884	16.777	21.033	4.61267	21.5647	2.225	2.07593e-11	1.29153e-08	ATHB-7	RWW58473.1 hypothetical protein BHE74_00034660 [Ensete ventricosum]	-	-	-	-	-	GO:0003677//DNA binding;GO:0043565//sequence-specific DNA binding	GO:0006355//regulation of transcription, DNA-templated	--
Unigene0025674	10.479	9.288	10.418	0.439	0.282	1.342	10.0617	0.687667	-3.87102	2.31234e-11	1.4284e-08	CIPK5	XP_021907662.1 LOW QUALITY PROTEIN: CBL-interacting serine/threonine-protein kinase 20 [Carica papaya]	-	-	-	-	-	GO:0004672//protein kinase activity;GO:0005524//ATP binding	GO:0006468//protein phosphorylation;GO:0007165//signal transduction	--
Unigene0005552	11.156	3.665	9.163	67.575	53.669	58.603	7.99467	59.949	2.90663	2.58987e-11	1.58858e-08	SUS1	AOR83337.1 sucrose synthase A [Lilium davidii var. unicolor] [Lilium davidii]	Metabolism;Metabolism;Metabolism	Global and overview maps;Global and overview maps;Carbohydrate metabolism	ko01100//Metabolic pathways;ko01110//Biosynthesis of secondary metabolites;ko00500//Starch and sucrose metabolism	K00695;K00695;K00695	-	GO:0016157//sucrose synthase activity	GO:0005985//sucrose metabolic process	--
Unigene0002255	7.22	6.86	4.882	27.446	21.148	29.507	6.32067	26.0337	2.04223	2.6769e-11	1.63048e-08	BOA	KAG1339260.1 Transcription factor LUX [Cocos nucifera]	-	-	-	-	-	-	-	G2-like
Unigene0061131	0.06	0.044	0.076	23.089	22.973	0.319	0.06	15.4603	8.00939	2.7645e-11	1.67214e-08	LHA1	XP_016578332.1 PREDICTED: plasma membrane ATPase 2 isoform X2 [Capsicum annuum]	Metabolism;Metabolism	Global and overview maps;Energy metabolism	ko01100//Metabolic pathways;ko00190//Oxidative phosphorylation	K01535;K01535	GO:0005575//cellular_component;GO:0005886//plasma membrane;GO:0016020//membrane;GO:0016021//integral component of membrane;GO:0031004//potassium ion-transporting ATPase complex;GO:0031224//intrinsic component of membrane;GO:0071944//cell periphery	GO:0000166//nucleotide binding;GO:0003674//molecular_function;GO:0003824//catalytic activity;GO:0005215//transporter activity;GO:0005375//copper ion transmembrane transporter activity;GO:0005388//P-type calcium transporter activity;GO:0005488//binding;GO:0005524//ATP binding;GO:0008324//cation transmembrane transporter activity;GO:0008553//P-type proton-exporting transporter activity;GO:0008556//…	GO:0006545//glycine biosynthetic process;GO:0006564//L-serine biosynthetic process;GO:0006810//transport;GO:0006811//ion transport;GO:0006812//cation transport;GO:0006813//potassium ion transport;GO:0006816//calcium ion transport;GO:0006825//copper ion transport;GO:0008150//biological_process;GO:0008152//metabolic process;GO:0009103//lipopolysaccharide biosynthetic process;GO:0015691//cadmium ion…	--
Unigene0019223	11.847	10.564	5.742	43.337	70.463	43.717	9.38433	52.5057	2.48415	3.0087e-11	1.79955e-08	SRC2	XP_008789935.1 protein SRC2-like [Phoenix dactylifera]	-	-	-	-	GO:0016020//membrane	GO:0046873//metal ion transmembrane transporter activity	GO:0030001//metal ion transport;GO:0055085//transmembrane transport	--
Unigene0014961	15.007	19.57	17.667	6.615	4.952	5.6	17.4147	5.72233	-1.60563	3.01646e-11	1.79955e-08	--	XP_008796049.2 uncharacterized protein LOC103711607 isoform X2 [Phoenix dactylifera]	-	-	-	-	-	-	-	--
Unigene0065558	13.96	14.064	15.031	32.504	28.48	36.304	14.3517	32.4293	1.17608	3.10852e-11	1.84185e-08	ELF3-2	XP_008806826.2 protein HEADING DATE 3B-like [Phoenix dactylifera]	Organismal Systems	Environmental adaptation	ko04712//Circadian rhythm - plant	K12125	-	-	-	--
Unigene0042370	126.775	160.52	141.807	274.701	305.188	305.565	143.034	295.151	1.0451	3.28088e-11	1.93084e-08	--	KAF8369421.1 hypothetical protein HHK36_032566 [Tetracentron sinense]	-	-	-	-	-	-	-	--
Unigene0077953	11.175	12.694	9.91	25.09	24.138	26.083	11.2597	25.1037	1.15673	3.34305e-11	1.95423e-08	--	KAG1330398.1 hypothetical protein COCNU_02G003660 [Cocos nucifera]	-	-	-	-	-	-	-	--
Unigene0025962	1674.37	2150.21	1477.57	701.912	746.91	826.984	1767.39	758.602	-1.2202	3.49615e-11	2.0301e-08	PDX11	XP_009417196.1 PREDICTED: probable pyridoxal 5'-phosphate synthase subunit PDX1.1 [Musa acuminata subsp. malaccensis] [Musa acuminata]	Metabolism;Metabolism	Global and overview maps;Metabolism of cofactors and vitamins	ko01100//Metabolic pathways;ko00750//Vitamin B6 metabolism	K06215;K06215	-	GO:0003674//molecular_function;GO:0003824//catalytic activity;GO:0016829//lyase activity;GO:0016840//carbon-nitrogen lyase activity;GO:0016843//amine-lyase activity;GO:0017150//tRNA dihydrouridine synthase activity;GO:0036381//pyridoxal 5'-phosphate synthase (glutamine hydrolysing) activity;GO:0050660//flavin adenine dinucleotide binding	GO:0006081//cellular aldehyde metabolic process;GO:0006725//cellular aromatic compound metabolic process;GO:0006766//vitamin metabolic process;GO:0006767//water-soluble vitamin metabolic process;GO:0006793//phosphorus metabolic process;GO:0006796//phosphate-containing compound metabolic process;GO:0006807//nitrogen compound metabolic process;GO:0008033//tRNA processing;GO:0008150//biological_proc…	--
Unigene0013379	72.899	101.117	149.522	15.35	22.613	25.379	107.846	21.114	-2.3527	3.56732e-11	2.0577e-08	At5g44360	XP_008779227.4 berberine bridge enzyme-like 23 [Phoenix dactylifera]	-	-	-	-	-	GO:0016491//oxidoreductase activity;GO:0050660//flavin adenine dinucleotide binding	GO:0005975//carbohydrate metabolic process	--
Unigene0064916	167.011	154.675	175.014	349.742	340.33	312.785	165.567	334.286	1.01367	3.84068e-11	2.20081e-08	--	KAG1370269.1 hypothetical protein COCNU_15G006350 [Cocos nucifera]	-	-	-	-	-	-	-	--
Unigene0114917	0.362	2.374	0.46	29.783	24.695	25.63	1.06533	26.7027	4.64761	4.16797e-11	2.36606e-08	ZAT12	XP_008807730.1 zinc finger protein ZAT12 [Phoenix dactylifera]	-	-	-	-	-	-	GO:0006351//transcription, DNA-templated	--
Unigene0103381	591.892	490.471	305.346	131.527	97.297	129.591	462.57	119.472	-1.953	4.18339e-11	2.36606e-08	--	-	-	-	-	-	-	-	-	--
Unigene0102551	0.159	0.693	0	208.364	40.638	42.985	0.284	97.329	8.42083	4.69987e-11	2.64103e-08	AMC9	XP_020244238.1 metacaspase-9 [Asparagus officinalis]	-	-	-	-	GO:0005575//cellular_component;GO:0005576//extracellular region;GO:0048046//apoplast	GO:0003674//molecular_function;GO:0003824//catalytic activity;GO:0008233//peptidase activity;GO:0008234//cysteine-type peptidase activity;GO:0016787//hydrolase activity;GO:0022857//transmembrane transporter activity;GO:0140096//catalytic activity, acting on a protein	GO:0006508//proteolysis;GO:0006807//nitrogen compound metabolic process;GO:0008150//biological_process;GO:0008152//metabolic process;GO:0019538//protein metabolic process;GO:0043170//macromolecule metabolic process;GO:0044238//primary metabolic process;GO:0055085//transmembrane transport;GO:0071704//organic substance metabolic process;GO:1901564//organonitrogen compound metabolic process	--
Unigene0058858	65.932	135.451	57.597	1075.11	396.001	378.807	86.3267	616.639	2.83655	5.14439e-11	2.87228e-08	BACOVA_02659	BAD13764.1 exo-1,3-beta-glucanase [Lilium longiflorum]	Metabolism;Metabolism;Metabolism;Metabolism;Metabolism	Global and overview maps;Global and overview maps;Carbohydrate metabolism;Biosynthesis of other secondary metabolites;Metabolism of other amino acids	ko01100//Metabolic pathways;ko01110//Biosynthesis of secondary metabolites;ko00500//Starch and sucrose metabolism;ko00999//Biosynthesis of various plant secondary metabolites;ko00460//Cyanoamino acid metabolism	K05349;K05349;K05349;K05349;K05349	-	GO:0004553//hydrolase activity, hydrolyzing O-glycosyl compounds	GO:0005975//carbohydrate metabolic process	--
Unigene0072786	90.421	108.815	100.037	261.549	198.258	212.712	99.7577	224.173	1.16811	5.21973e-11	2.87969e-08	At1g51650	XP_006393013.1 ATP synthase subunit epsilon, mitochondrial [Eutrema salsugineum]	Metabolism;Metabolism	Global and overview maps;Energy metabolism	ko01100//Metabolic pathways;ko00190//Oxidative phosphorylation	K02135;K02135	GO:0000275//mitochondrial proton-transporting ATP synthase complex, catalytic sector F(1)	GO:0046933//proton-transporting ATP synthase activity, rotational mechanism	GO:0015986//ATP synthesis coupled proton transport	--
Unigene0087481	28.544	28.444	22.443	90.141	59.499	66.228	26.477	71.956	1.44238	5.22377e-11	2.87969e-08	HGO	XP_020269635.1 homogentisate 1,2-dioxygenase [Asparagus officinalis]	Metabolism;Metabolism	Global and overview maps;Amino acid metabolism	ko01100//Metabolic pathways;ko00350//Tyrosine metabolism	K00451;K00451	-	GO:0003674//molecular_function;GO:0003824//catalytic activity;GO:0004411//homogentisate 1,2-dioxygenase activity;GO:0005488//binding;GO:0016491//oxidoreductase activity;GO:0016701//oxidoreductase activity, acting on single donors with incorporation of molecular oxygen;GO:0016702//oxidoreductase activity, acting on single donors with incorporation of molecular oxygen, incorporation of two atoms of…	GO:0006082//organic acid metabolic process;GO:0006520//cellular amino acid metabolic process;GO:0006558//L-phenylalanine metabolic process;GO:0006559//L-phenylalanine catabolic process;GO:0006570//tyrosine metabolic process;GO:0006572//tyrosine catabolic process;GO:0006725//cellular aromatic compound metabolic process;GO:0006807//nitrogen compound metabolic process;GO:0008150//biological_process;…	--
Unigene0081729	1.128	0.528	1.023	6.469	7.436	10.3	0.893	8.06833	3.17554	5.71661e-11	3.11198e-08	--	-	-	-	-	-	-	-	-	--
Unigene0068160	5.642	4.584	10.055	41.04	62.269	39.971	6.76033	47.76	2.82064	5.75529e-11	3.11357e-08	--	-	-	-	-	-	-	-	-	--
Unigene0096686	0.42	0.068	0.119	40.279	39.221	1.066	0.202333	26.8553	7.05233	6.30836e-11	3.39172e-08	FKBP65	PHU16364.1 70 kDa peptidyl-prolyl isomerase [Capsicum chinense]	-	-	-	-	GO:0005854//nascent polypeptide-associated complex	GO:0003755//peptidyl-prolyl cis-trans isomerase activity;GO:0005515//protein binding;GO:0051082//unfolded protein binding	GO:0051083//'de novo' cotranslational protein folding	--
Unigene0025944	36.994	35.175	35.431	78.33	78.483	83.792	35.8667	80.2017	1.16099	6.98085e-11	3.73026e-08	--	-	-	-	-	-	-	-	-	--
Unigene0022350	3008.78	3518.86	2996.09	1456.64	1164.87	1700.99	3174.58	1440.83	-1.13966	7.23164e-11	3.84071e-08	GDCSP	XP_010942763.1 glycine dehydrogenase (decarboxylating), mitochondrial [Elaeis guineensis]	Metabolism;Metabolism;Metabolism;Metabolism;Metabolism	Global and overview maps;Global and overview maps;Global and overview maps;Carbohydrate metabolism;Amino acid metabolism	ko01100//Metabolic pathways;ko01110//Biosynthesis of secondary metabolites;ko01200//Carbon metabolism;ko00630//Glyoxylate and dicarboxylate metabolism;ko00260//Glycine, serine and threonine metabolism	K00281;K00281;K00281;K00281;K00281	-	GO:0003961//O-acetylhomoserine aminocarboxypropyltransferase activity;GO:0004124//cysteine synthase activity;GO:0004375//glycine dehydrogenase (decarboxylating) activity;GO:0004837//tyrosine decarboxylase activity;GO:0016765//transferase activity, transferring alkyl or aryl (other than methyl) groups;GO:0016829//lyase activity;GO:0016835//carbon-oxygen lyase activity;GO:0018826//methionine gamma-…	GO:0006520//cellular amino acid metabolic process;GO:0006546//glycine catabolic process;GO:0008652//cellular amino acid biosynthetic process;GO:0009086//methionine biosynthetic process;GO:0009087//methionine catabolic process;GO:0009093//cysteine catabolic process;GO:0019344//cysteine biosynthetic process;GO:0019346//transsulfuration;GO:0019413//acetate biosynthetic process;GO:0019464//glycine de…	--
Unigene0102219	8.689	12.407	6.935	35.714	32.698	27.108	9.34367	31.84	1.76878	7.3677e-11	3.88925e-08	ERF113	XP_010929690.1 ethylene-responsive transcription factor ERF113 [Elaeis guineensis]	-	-	-	-	-	GO:0003700//DNA-binding transcription factor activity	GO:0006355//regulation of transcription, DNA-templated	ERF
Unigene0020618	86.83	98.228	100.725	35.047	36.324	27.944	95.261	33.105	-1.52484	7.76891e-11	4.07634e-08	--	XP_020107945.1 uncharacterized protein LOC109723868 [Ananas comosus]	-	-	-	-	-	-	-	--
Unigene0039551	8.903	7.509	6.94	25.492	28.19	26.748	7.784	26.81	1.78419	8.4004e-11	4.38129e-08	NDK1	RWR87337.1 Nucleoside diphosphate kinase [Cinnamomum micranthum f. kanehirae]	Metabolism;Metabolism;Environmental Information Processing;Metabolism;Metabolism	Global and overview maps;Global and overview maps;Signal transduction;Nucleotide metabolism;Nucleotide metabolism	ko01100//Metabolic pathways;ko01110//Biosynthesis of secondary metabolites;ko04016//MAPK signaling pathway - plant;ko00230//Purine metabolism;ko00240//Pyrimidine metabolism	K00940;K00940;K00940;K00940;K00940	-	-	-	--
Unigene0067519	43.916	49.289	27.562	149.323	100.433	116.912	40.2557	122.223	1.60225	8.52027e-11	4.41351e-08	UGE-1	XP_010918160.1 UDP-glucose 4-epimerase GEPI48 [Elaeis guineensis]	Metabolism;Metabolism;Metabolism	Global and overview maps;Carbohydrate metabolism;Carbohydrate metabolism	ko01100//Metabolic pathways;ko00520//Amino sugar and nucleotide sugar metabolism;ko00052//Galactose metabolism	K01784;K01784;K01784	-	GO:0003824//catalytic activity;GO:0003854//3-beta-hydroxy-delta5-steroid dehydrogenase activity;GO:0003978//UDP-glucose 4-epimerase activity;GO:0008446//GDP-mannose 4,6-dehydratase activity;GO:0008460//dTDP-glucose 4,6-dehydratase activity;GO:0008667//2,3-dihydro-2,3-dihydroxybenzoate dehydrogenase activity;GO:0008712//ADP-glyceromanno-heptose 6-epimerase activity;GO:0008831//dTDP-4-dehydrorhamno…	GO:0000271//polysaccharide biosynthetic process;GO:0005975//carbohydrate metabolic process;GO:0006012//galactose metabolic process;GO:0006694//steroid biosynthetic process;GO:0009243//O antigen biosynthetic process;GO:0009244//lipopolysaccharide core region biosynthetic process;GO:0019305//dTDP-rhamnose biosynthetic process	--
Unigene0017371	52.039	65.504	53.736	22.808	15.756	23.692	57.093	20.752	-1.46006	8.56353e-11	4.41351e-08	--	XP_038971489.1 uncharacterized protein LOC103710724 isoform X1 [Phoenix dactylifera]	-	-	-	-	-	-	-	--
Unigene0093049	5.302	8.882	7.179	54.594	26.015	35.106	7.121	38.5717	2.43739	8.93725e-11	4.57903e-08	--	XP_010942627.1 uncharacterized protein LOC105060558 [Elaeis guineensis]	-	-	-	-	GO:0016611//iron-iron nitrogenase complex;GO:0016612//molybdenum-iron nitrogenase complex;GO:0016613//vanadium-iron nitrogenase complex	GO:0016163//nitrogenase activity	GO:0009399//nitrogen fixation	--
Unigene0003817	655.375	719.062	744.804	291.055	258.112	372.491	706.414	307.219	-1.20124	8.9978e-11	4.58309e-08	At1g56190	KAG6605349.1 hypothetical protein SDJN03_02666, partial [Cucurbita argyrosperma subsp. sororia] [Cucurbita argyrosperma]	Metabolism;Metabolism;Metabolism;Metabolism;Metabolism;Metabolism	Global and overview maps;Global and overview maps;Global and overview maps;Global and overview maps;Carbohydrate metabolism;Energy metabolism	ko01100//Metabolic pathways;ko01110//Biosynthesis of secondary metabolites;ko01200//Carbon metabolism;ko01230//Biosynthesis of amino acids;ko00010//Glycolysis / Gluconeogenesis;ko00710//Carbon fixation in photosynthetic organisms	K00927;K00927;K00927;K00927;K00927;K00927	-	GO:0004618//phosphoglycerate kinase activity	GO:0006096//glycolytic process	--
Unigene0113153	0.109	0.159	0.277	87.734	94.495	0.665	0.181667	60.9647	8.39054	9.21703e-11	4.66315e-08	ACP1	XP_016541830.1 PREDICTED: acyl carrier protein 1, chloroplastic-like [Capsicum annuum]	-	-	-	-	-	GO:0000036//acyl carrier activity	GO:0006633//fatty acid biosynthetic process	--
Unigene0019377	43.037	44.895	40.596	18.288	18.486	21.837	42.8427	19.537	-1.13284	9.26205e-11	4.66315e-08	At5g64030	XP_008783335.1 probable methyltransferase PMT26 [Phoenix dactylifera]	-	-	-	-	-	GO:0008168//methyltransferase activity	-	--
Unigene0046706	41.025	50.192	35.62	15.106	14.278	15.319	42.279	14.901	-1.50453	9.44844e-11	4.72965e-08	At3g15890	XP_008795870.2 LOW QUALITY PROTEIN: PTI1-like tyrosine-protein kinase At3g15890 [Phoenix dactylifera]	-	-	-	-	-	GO:0004672//protein kinase activity;GO:0005524//ATP binding	GO:0006468//protein phosphorylation	--
Unigene0037443	0.976	1.066	0.413	11.589	10.823	8.543	0.818333	10.3183	3.65638	1.01335e-10	5.04356e-08	MAPKKK18	ASV46343.1 mitogen-activated protein kinase kinase kinase, partial [Lilium regale]	Environmental Information Processing	Signal transduction	ko04016//MAPK signaling pathway - plant	K20716	-	GO:0004672//protein kinase activity;GO:0005524//ATP binding	GO:0006468//protein phosphorylation	--
Unigene0059155	0.578	0.842	0	12.546	16.593	23.547	0.473333	17.562	5.21346	1.10433e-10	5.46517e-08	ZAT11	XP_010922390.1 zinc finger protein ZAT11 [Elaeis guineensis]	-	-	-	-	GO:0005576//extracellular region	GO:0019871//sodium channel inhibitor activity	-	--
Unigene0066266	0.141	0.068	0.06	31.693	32.981	0.428	0.0896667	21.7007	7.91895	1.24246e-10	6.11402e-08	ubq-1	XP_027114397.1 polyubiquitin-like [Coffea arabica]	Genetic Information Processing	Folding, sorting and degradation	ko04120//Ubiquitin mediated proteolysis	K08770	GO:0005575//cellular_component;GO:0005576//extracellular region;GO:0005622//intracellular anatomical structure;GO:0005634//nucleus;GO:0005737//cytoplasm;GO:0043226//organelle;GO:0043227//membrane-bounded organelle;GO:0043229//intracellular organelle;GO:0043231//intracellular membrane-bounded organelle	GO:0003980//UDP-glucose:glycoprotein glucosyltransferase activity;GO:0005515//protein binding	GO:0006289//nucleotide-excision repair;GO:0006486//protein glycosylation;GO:0031639//plasminogen activation	--
Unigene0000274	174.157	328.744	88.839	12.95	14.848	33.154	197.247	20.3173	-3.27922	1.28788e-10	6.30192e-08	MLP423	XP_010928576.1 MLP-like protein 423 [Elaeis guineensis]	-	-	-	-	GO:0005575//cellular_component;GO:0016020//membrane	-	GO:0006950//response to stress;GO:0006952//defense response;GO:0008150//biological_process;GO:0009607//response to biotic stimulus;GO:0050896//response to stimulus	--
Unigene0066122	2111.72	1150.29	1013.74	287.526	375.942	287.25	1425.25	316.906	-2.16909	1.30167e-10	6.33382e-08	--	-	-	-	-	-	GO:0019013//viral nucleocapsid;GO:0022627//cytosolic small ribosomal subunit	GO:0003723//RNA binding;GO:0003735//structural constituent of ribosome	GO:0006412//translation	--
Unigene0050719	5009.57	5372.2	5577.15	2021.57	2352.27	2734.38	5319.64	2369.4	-1.1668	1.33705e-10	6.46985e-08	ALDP	KAG1369863.1 fructose-bisphosphate aldolase, chloroplastic [Cocos nucifera]	Metabolism;Metabolism;Metabolism;Metabolism;Metabolism;Metabolism;Metabolism;Metabolism	Global and overview maps;Global and overview maps;Global and overview maps;Global and overview maps;Carbohydrate metabolism;Energy metabolism;Carbohydrate metabolism;Carbohydrate metabolism	ko01100//Metabolic pathways;ko01110//Biosynthesis of secondary metabolites;ko01200//Carbon metabolism;ko01230//Biosynthesis of amino acids;ko00010//Glycolysis / Gluconeogenesis;ko00710//Carbon fixation in photosynthetic organisms;ko00030//Pentose phosphate pathway;ko00051//Fructose and mannose metabolism	K01623;K01623;K01623;K01623;K01623;K01623;K01623;K01623	-	GO:0004332//fructose-bisphosphate aldolase activity	GO:0006096//glycolytic process	--
Unigene0039904	6.537	9.337	4.719	73.221	37.74	33.561	6.86433	48.174	2.81106	1.47718e-10	7.10842e-08	--	XP_008782175.2 uncharacterized protein LOC103701781 [Phoenix dactylifera]	-	-	-	-	-	-	-	--
Unigene0032785	0.02	0.029	0	18.474	18.879	0.154	0.0163333	12.5023	9.58016	1.554e-10	7.39635e-08	--	PHU11910.1 hypothetical protein BC332_18840 [Capsicum chinense]	-	-	-	-	GO:0005577//fibrinogen complex	GO:0005102//signaling receptor binding;GO:0005524//ATP binding;GO:0019905//syntaxin binding	GO:0007059//chromosome segregation;GO:0030168//platelet activation;GO:0030261//chromosome condensation;GO:0051258//protein polymerization	--
Unigene0070667	19.263	9.986	16.522	1.349	1.01	1.453	15.257	1.27067	-3.58581	1.56287e-10	7.39815e-08	--	-	-	-	-	-	-	GO:0005524//ATP binding;GO:0043565//sequence-specific DNA binding	GO:0006355//regulation of transcription, DNA-templated;GO:0007059//chromosome segregation;GO:0030261//chromosome condensation;GO:0070206//protein trimerization	--
Unigene0076497	1.402	1.149	0.222	85.022	93.15	3.468	0.924333	60.5467	6.03349	2.10039e-10	9.80404e-08	--	XP_016568294.1 PREDICTED: phosphoprotein ECPP44-like [Capsicum annuum]	-	-	-	-	GO:0005575//cellular_component;GO:0005622//intracellular anatomical structure;GO:0005634//nucleus;GO:0005737//cytoplasm;GO:0005829//cytosol;GO:0005911//cell-cell junction;GO:0009506//plasmodesma;GO:0016020//membrane;GO:0019898//extrinsic component of membrane;GO:0030054//cell junction;GO:0043226//organelle;GO:0043227//membrane-bounded organelle;GO:0043229//intracellular organelle;GO:0043231//intr…	GO:0001786//phosphatidylserine binding;GO:0003674//molecular_function;GO:0003779//actin binding;GO:0005488//binding;GO:0005507//copper ion binding;GO:0005515//protein binding;GO:0005543//phospholipid binding;GO:0008092//cytoskeletal protein binding;GO:0008289//lipid binding;GO:0016151//nickel cation binding;GO:0031210//phosphatidylcholine binding;GO:0043167//ion binding;GO:0043168//anion binding;…	GO:0001101//response to acid chemical;GO:0006950//response to stress;GO:0008150//biological_process;GO:0009266//response to temperature stimulus;GO:0009409//response to cold;GO:0009414//response to water deprivation;GO:0009415//response to water;GO:0009628//response to abiotic stimulus;GO:0009631//cold acclimation;GO:0009719//response to endogenous stimulus;GO:0009725//response to hormone;GO:0009…	--
Unigene0127654	21.844	32.418	15.57	83.824	69.27	73.526	23.2773	75.54	1.69831	2.10488e-10	9.80404e-08	AAP3	KAH0437044.1 hypothetical protein IEQ34_026307 [Dendrobium chrysotoxum]	-	-	-	-	-	-	-	--
Unigene0099909	0.187	0.137	0.119	27.382	26.353	0.642	0.147667	18.1257	6.93955	2.15057e-10	9.96356e-08	PGM1	KAF3618251.1 2,3-bisphosphoglycerate-independent phosphoglycerate mutase [Capsicum annuum]	Metabolism;Metabolism;Metabolism;Metabolism;Metabolism;Metabolism	Global and overview maps;Global and overview maps;Global and overview maps;Global and overview maps;Carbohydrate metabolism;Amino acid metabolism	ko01100//Metabolic pathways;ko01110//Biosynthesis of secondary metabolites;ko01200//Carbon metabolism;ko01230//Biosynthesis of amino acids;ko00010//Glycolysis / Gluconeogenesis;ko00260//Glycine, serine and threonine metabolism	K15633;K15633;K15633;K15633;K15633;K15633	GO:0005575//cellular_component;GO:0005622//intracellular anatomical structure;GO:0005737//cytoplasm	GO:0003674//molecular_function;GO:0003824//catalytic activity;GO:0004619//phosphoglycerate mutase activity;GO:0005488//binding;GO:0016853//isomerase activity;GO:0016866//intramolecular transferase activity;GO:0016868//intramolecular transferase activity, phosphotransferases;GO:0030145//manganese ion binding;GO:0043167//ion binding;GO:0043169//cation binding;GO:0046537//2,3-bisphosphoglycerate-ind…	GO:0005975//carbohydrate metabolic process;GO:0005996//monosaccharide metabolic process;GO:0006006//glucose metabolic process;GO:0006007//glucose catabolic process;GO:0006082//organic acid metabolic process;GO:0006090//pyruvate metabolic process;GO:0006091//generation of precursor metabolites and energy;GO:0006094//gluconeogenesis;GO:0006096//glycolytic process;GO:0006139//nucleobase-containing c…	--
Unigene0023218	22.157	20.941	18.111	1.61	4.135	1.974	20.403	2.573	-2.98726	2.20134e-10	1.01448e-07	BC1L4	XP_010939207.1 COBRA-like protein 1 [Elaeis guineensis]	-	-	-	-	GO:0031225//anchored component of membrane	-	GO:0010215//cellulose microfibril organization	--
Unigene0053337	0	0.342	0	19.918	9.177	32.52	0.114	20.5383	7.49314	2.28649e-10	1.04688e-07	GSO1	XP_039139743.1 LOW QUALITY PROTEIN: LRR receptor-like serine/threonine-protein kinase GSO1 [Dioscorea cayenensis subsp. rotundata] [Dioscorea cayenensis]	-	-	-	-	-	GO:0004672//protein kinase activity;GO:0005515//protein binding;GO:0005524//ATP binding	GO:0006468//protein phosphorylation	--
Unigene0094606	168.445	191.174	249.743	38.133	36.675	72.427	203.121	49.0783	-2.04918	2.29568e-10	1.04688e-07	PLT5	XP_038706647.1 polyol transporter 5 [Tripterygium wilfordii]	-	-	-	-	GO:0005887//integral component of plasma membrane;GO:0016021//integral component of membrane	GO:0008028//monocarboxylic acid transmembrane transporter activity;GO:0015114//phosphate ion transmembrane transporter activity;GO:0015295//solute:proton symporter activity;GO:0022857//transmembrane transporter activity;GO:0042910//xenobiotic transmembrane transporter activity;GO:0051119//sugar transmembrane transporter activity	GO:0006810//transport;GO:0006817//phosphate ion transport;GO:0008643//carbohydrate transport;GO:0015718//monocarboxylic acid transport;GO:0042908//xenobiotic transport;GO:0055085//transmembrane transport	--
Unigene0082677	0.321	0.187	0.163	44.972	44.729	0.684	0.223667	30.1283	7.07363	2.48467e-10	1.12155e-07	ANT	KAF3680202.1 ADP,ATP carrier protein, mitochondrial [Capsicum annuum]	-	-	-	-	-	-	-	--
Unigene0040613	34.443	33.958	32.878	6.559	7.973	12.298	33.7597	8.94333	-1.91642	2.49221e-10	1.12155e-07	OPT1	XP_039135781.1 LOW QUALITY PROTEIN: oligopeptide transporter 1-like, partial [Dioscorea cayenensis subsp. rotundata] [Dioscorea cayenensis]	-	-	-	-	-	-	GO:0055085//transmembrane transport	--
Unigene0047237	0.085	0.041	0.072	26.938	28.325	0.086	0.066	18.4497	8.12691	2.49805e-10	1.12155e-07	PHO1	XP_016569840.1 PREDICTED: alpha-1,4 glucan phosphorylase L-1 isozyme, chloroplastic/amyloplastic isoform X2 [Capsicum annuum]	Metabolism;Metabolism;Metabolism	Global and overview maps;Global and overview maps;Carbohydrate metabolism	ko01100//Metabolic pathways;ko01110//Biosynthesis of secondary metabolites;ko00500//Starch and sucrose metabolism	K00688;K00688;K00688	GO:0005575//cellular_component;GO:0005622//intracellular anatomical structure;GO:0005737//cytoplasm;GO:0009501//amyloplast;GO:0009507//chloroplast;GO:0009532//plastid stroma;GO:0009536//plastid;GO:0009570//chloroplast stroma;GO:0043226//organelle;GO:0043227//membrane-bounded organelle;GO:0043229//intracellular organelle;GO:0043231//intracellular membrane-bounded organelle	GO:0003674//molecular_function;GO:0003824//catalytic activity;GO:0004645//1,4-alpha-oligoglucan phosphorylase activity;GO:0005488//binding;GO:0008184//glycogen phosphorylase activity;GO:0016740//transferase activity;GO:0016757//glycosyltransferase activity;GO:0016758//hexosyltransferase activity;GO:0019842//vitamin binding;GO:0030170//pyridoxal phosphate binding;GO:0036094//small molecule binding…	GO:0000272//polysaccharide catabolic process;GO:0001101//response to acid chemical;GO:0005975//carbohydrate metabolic process;GO:0005976//polysaccharide metabolic process;GO:0005977//glycogen metabolic process;GO:0005980//glycogen catabolic process;GO:0006073//cellular glucan metabolic process;GO:0006091//generation of precursor metabolites and energy;GO:0006112//energy reserve metabolic process;…	--
Unigene0012286	42.897	46.272	46.059	21.651	19.276	17.594	45.076	19.507	-1.20837	2.65358e-10	1.18527e-07	DGD1	XP_008799709.2 digalactosyldiacylglycerol synthase 1, chloroplastic [Phoenix dactylifera]	Metabolism;Metabolism	Global and overview maps;Lipid metabolism	ko01100//Metabolic pathways;ko00561//Glycerolipid metabolism	K09480;K09480	-	GO:0016757//glycosyltransferase activity	-	--
Unigene0126554	26.019	35.834	28.862	78.764	89.575	64.966	30.2383	77.7683	1.3628	2.79298e-10	1.24117e-07	--	-	-	-	-	-	-	-	-	--
Unigene0046242	14.039	21.322	14.884	64.014	43.719	40.523	16.7483	49.4187	1.56104	2.85457e-10	1.2621e-07	RZFP34	XP_008808875.1 probable E3 ubiquitin-protein ligase RZFP34 [Phoenix dactylifera]	Genetic Information Processing	Folding, sorting and degradation	ko04120//Ubiquitin mediated proteolysis	K10144	-	GO:0008270//zinc ion binding	-	--
Unigene0014320	11.396	11.113	6.749	39.612	32.644	25.792	9.75267	32.6827	1.74466	2.9923e-10	1.31631e-07	SKP2A	AQK86079.1 F-box protein SKP2A [Zea mays]	Genetic Information Processing	Folding, sorting and degradation	ko04120//Ubiquitin mediated proteolysis	K03875	-	-	-	--
Unigene0023992	0.261	0.19	0	82.848	73.24	1.586	0.150333	52.558	8.4496	3.02159e-10	1.32251e-07	HMGB2	XP_016570359.1 PREDICTED: HMG1/2-like protein [Capsicum annuum]	-	-	-	-	GO:0000775//chromosome, centromeric region	GO:0003677//DNA binding;GO:0003682//chromatin binding	-	--
Unigene0110601	0.516	0.601	0	10.822	9.094	17.9	0.372333	12.6053	5.0813	3.32905e-10	1.4498e-07	XTH1	BCS80037.1 xyloglucan endotransglucosylase/hydrolase, partial [Lilium hybrid division VII]	Environmental Information Processing	Signal transduction	ko04075//Plant hormone signal transduction	K14504	GO:0005618//cell wall;GO:0048046//apoplast	GO:0004553//hydrolase activity, hydrolyzing O-glycosyl compounds;GO:0016762//xyloglucan:xyloglucosyl transferase activity	GO:0005975//carbohydrate metabolic process;GO:0006073//cellular glucan metabolic process	--
Unigene0030250	1.326	0.623	0.543	43.54	46.736	2.669	0.830667	30.9817	5.221	3.44292e-10	1.49145e-07	HSP70-4	PHU16979.1 Heat shock cognate 70 kDa protein [Capsicum chinense]	Genetic Information Processing;Genetic Information Processing;Cellular Processes	Transcription;Folding, sorting and degradation;Transport and catabolism	ko03040//Spliceosome;ko04141//Protein processing in endoplasmic reticulum;ko04144//Endocytosis	K03283;K03283;K03283	GO:0005575//cellular_component;GO:0005576//extracellular region;GO:0005618//cell wall;GO:0005622//intracellular anatomical structure;GO:0005634//nucleus;GO:0005737//cytoplasm;GO:0005739//mitochondrion;GO:0005773//vacuole;GO:0005774//vacuolar membrane;GO:0005794//Golgi apparatus;GO:0005829//cytosol;GO:0005886//plasma membrane;GO:0012505//endomembrane system;GO:0016020//membrane;GO:0030312//externa…	GO:0000166//nucleotide binding;GO:0003674//molecular_function;GO:0004856//xylulokinase activity;GO:0005488//binding;GO:0005515//protein binding;GO:0005524//ATP binding;GO:0016773//phosphotransferase activity, alcohol group as acceptor;GO:0016887//ATP hydrolysis activity;GO:0017076//purine nucleotide binding;GO:0019899//enzyme binding;GO:0030554//adenyl nucleotide binding;GO:0031625//ubiquitin pro…	GO:0000302//response to reactive oxygen species;GO:0005975//carbohydrate metabolic process;GO:0005997//xylulose metabolic process;GO:0006139//nucleobase-containing compound metabolic process;GO:0006351//transcription, DNA-templated;GO:0006355//regulation of transcription, DNA-templated;GO:0006457//protein folding;GO:0006464//cellular protein modification process;GO:0006725//cellular aromatic comp…	--
Unigene0052831	127.922	189.311	163.102	57.956	31.308	47.008	160.112	45.424	-1.81755	3.45892e-10	1.49145e-07	IBH1	XP_019707289.1 transcription factor IBH1 [Elaeis guineensis]	-	-	-	-	-	-	-	--
Unigene0024077	107.434	103.829	111.815	29.373	42.673	34.12	107.693	35.3887	-1.60556	3.6204e-10	1.55338e-07	AMT1-3	RZR71556.1 hypothetical protein BHM03_00005783 [Ensete ventricosum]	-	-	-	-	GO:0005575//cellular_component;GO:0005886//plasma membrane;GO:0005887//integral component of plasma membrane;GO:0016020//membrane;GO:0016021//integral component of membrane;GO:0031224//intrinsic component of membrane;GO:0031226//intrinsic component of plasma membrane;GO:0071944//cell periphery	GO:0003674//molecular_function;GO:0005215//transporter activity;GO:0008324//cation transmembrane transporter activity;GO:0008519//ammonium transmembrane transporter activity;GO:0015075//ion transmembrane transporter activity;GO:0022857//transmembrane transporter activity	GO:0006810//transport;GO:0006811//ion transport;GO:0006812//cation transport;GO:0008150//biological_process;GO:0015695//organic cation transport;GO:0015696//ammonium transport;GO:0034220//ion transmembrane transport;GO:0051179//localization;GO:0051234//establishment of localization;GO:0055085//transmembrane transport;GO:0071702//organic substance transport;GO:0071705//nitrogen compound transport;…	--
Unigene0048625	0.553	0.322	0.281	44.709	47.477	2.526	0.385333	31.5707	6.35633	3.65143e-10	1.55902e-07	SODCC	NP_001385268.1 superoxide dismutase [Cu-Zn] [Capsicum annuum]	Cellular Processes	Transport and catabolism	ko04146//Peroxisome	K04565	GO:0005575//cellular_component;GO:0005576//extracellular region;GO:0005615//extracellular space;GO:0005622//intracellular anatomical structure;GO:0005634//nucleus;GO:0005737//cytoplasm;GO:0005829//cytosol;GO:0043226//organelle;GO:0043227//membrane-bounded organelle;GO:0043229//intracellular organelle;GO:0043231//intracellular membrane-bounded organelle	GO:0003674//molecular_function;GO:0003824//catalytic activity;GO:0004784//superoxide dismutase activity;GO:0005488//binding;GO:0005507//copper ion binding;GO:0008270//zinc ion binding;GO:0016209//antioxidant activity;GO:0016491//oxidoreductase activity;GO:0016721//oxidoreductase activity, acting on superoxide radicals as acceptor;GO:0043167//ion binding;GO:0043169//cation binding;GO:0046872//meta…	GO:0000302//response to reactive oxygen species;GO:0000303//response to superoxide;GO:0000305//response to oxygen radical;GO:0001101//response to acid chemical;GO:0006801//superoxide metabolic process;GO:0006950//response to stress;GO:0006952//defense response;GO:0006970//response to osmotic stress;GO:0006979//response to oxidative stress;GO:0008150//biological_process;GO:0008152//metabolic proce…	--
Unigene0009181	0.044	0.043	0.019	7.101	8.171	0.178	0.0353333	5.15	7.1874	3.84627e-10	1.63419e-07	PRP8A	PHU11754.1 Pre-mRNA-processing-splicing factor 8 [Capsicum chinense]	Genetic Information Processing	Transcription	ko03040//Spliceosome	K12856	GO:0005575//cellular_component;GO:0005622//intracellular anatomical structure;GO:0005634//nucleus;GO:0005654//nucleoplasm;GO:0005681//spliceosomal complex;GO:0005682//U5 snRNP;GO:0005684//U2-type spliceosomal complex;GO:0016604//nuclear body;GO:0016607//nuclear speck;GO:0030532//small nuclear ribonucleoprotein complex;GO:0031974//membrane-enclosed lumen;GO:0031981//nuclear lumen;GO:0032991//prote…	GO:0000386//second spliceosomal transesterification activity;GO:0003674//molecular_function;GO:0003676//nucleic acid binding;GO:0003723//RNA binding;GO:0003824//catalytic activity;GO:0003964//RNA-directed DNA polymerase activity;GO:0005488//binding;GO:0005515//protein binding;GO:0008237//metallopeptidase activity;GO:0017069//snRNA binding;GO:0017070//U6 snRNA binding;GO:0030619//U1 snRNA binding;…	GO:0000244//spliceosomal tri-snRNP complex assembly;GO:0000373//Group II intron splicing;GO:0000375//RNA splicing, via transesterification reactions;GO:0000377//RNA splicing, via transesterification reactions with bulged adenosine as nucleophile;GO:0000387//spliceosomal snRNP assembly;GO:0000398//mRNA splicing, via spliceosome;GO:0002237//response to molecule of bacterial origin;GO:0006139//nucle…	--
Unigene0118063	0.27	0	0.171	91.995	97.7	1.028	0.147	63.5743	8.75648	3.93771e-10	1.66493e-07	WIN2	PHU02319.1 Chitin-binding lectin 1 [Capsicum chinense]	Metabolism;Metabolism;Environmental Information Processing	Global and overview maps;Carbohydrate metabolism;Signal transduction	ko01100//Metabolic pathways;ko00520//Amino sugar and nucleotide sugar metabolism;ko04016//MAPK signaling pathway - plant	K20547;K20547;K20547	-	GO:0003674//molecular_function;GO:0005488//binding;GO:0008061//chitin binding;GO:0030246//carbohydrate binding;GO:0097367//carbohydrate derivative binding	-	--
Unigene0092046	241.653	202.318	293.228	60.713	54.45	93.036	245.733	69.3997	-1.82409	4.16083e-10	1.75076e-07	PMEI11	XP_010916195.1 21 kDa protein [Elaeis guineensis]	-	-	-	-	-	GO:0004857//enzyme inhibitor activity	-	--
Unigene0027118	0.25	0.364	0.317	9.23	15.18	9.325	0.310333	11.245	5.17932	4.74093e-10	1.97815e-07	ERF109	KAG1366629.1 ethylene-responsive transcription factor ERF071 [Cocos nucifera]	-	-	-	-	-	GO:0003700//DNA-binding transcription factor activity	GO:0006355//regulation of transcription, DNA-templated	ERF
Unigene0070173	0	0	0	3.402	2.566	4.442	0.001	3.47	11.7607	4.76e-10	1.97815e-07	AKR1	KAH7571914.1 hypothetical protein JRO89_XS04G0166300 [Xanthoceras sorbifolium]	-	-	-	-	-	GO:0047834//D-threo-aldose 1-dehydrogenase activity	-	--
Unigene0095254	19.746	14.241	11.095	69.348	50.397	47.007	15.0273	55.584	1.88708	4.76936e-10	1.97815e-07	SWEET14	XP_039123168.1 bidirectional sugar transporter SWEET14-like [Dioscorea cayenensis subsp. rotundata] [Dioscorea cayenensis]	-	-	-	-	GO:0016021//integral component of membrane	-	-	--
Unigene0011287	0.274	0.2	0	157.342	156.269	0.208	0.158	104.606	9.37083	4.91427e-10	2.02859e-07	DFC	XP_016550956.1 PREDICTED: protein DOWNSTREAM OF FLC-like [Capsicum annuum]	-	-	-	-	-	-	-	--
Unigene0110600	32.722	35.014	15.99	114.211	93.685	141.934	27.9087	116.61	2.06291	5.09358e-10	2.09269e-07	XTH25	BCS80037.1 xyloglucan endotransglucosylase/hydrolase, partial [Lilium hybrid division VII]	Environmental Information Processing	Signal transduction	ko04075//Plant hormone signal transduction	K14504	-	GO:0004553//hydrolase activity, hydrolyzing O-glycosyl compounds	GO:0005975//carbohydrate metabolic process	--
Unigene0032689	2.205	4.497	1.493	29.703	28.853	19.691	2.73167	26.0823	3.25522	5.33476e-10	2.18125e-07	ZOG1	XP_010910133.1 putative cis-zeatin O-glucosyltransferase [Elaeis guineensis]	Metabolism;Metabolism	Global and overview maps;Metabolism of terpenoids and polyketides	ko01110//Biosynthesis of secondary metabolites;ko00908//Zeatin biosynthesis	K13495;K13495	-	GO:0008194//UDP-glycosyltransferase activity;GO:0016758//hexosyltransferase activity	-	--
Unigene0005724	1471.82	1815.53	1902.8	721.658	687.194	900.458	1730.05	769.77	-1.16831	5.35922e-10	2.18125e-07	PETH	ASV46328.1 ferredoxin-NADP reductase [Lilium regale]	Metabolism;Metabolism	Global and overview maps;Energy metabolism	ko01100//Metabolic pathways;ko00195//Photosynthesis	K02641;K02641	GO:0005575//cellular_component;GO:0005576//extracellular region;GO:0005622//intracellular anatomical structure;GO:0005737//cytoplasm;GO:0009337//sulfite reductase complex (NADPH);GO:0009507//chloroplast;GO:0009526//plastid envelope;GO:0009532//plastid stroma;GO:0009534//chloroplast thylakoid;GO:0009535//chloroplast thylakoid membrane;GO:0009536//plastid;GO:0009570//chloroplast stroma;GO:0009579//…	GO:0003674//molecular_function;GO:0003676//nucleic acid binding;GO:0003723//RNA binding;GO:0003727//single-stranded RNA binding;GO:0003824//catalytic activity;GO:0004324//ferredoxin-NADP+ reductase activity;GO:0004783//sulfite reductase (NADPH) activity;GO:0005488//binding;GO:0005515//protein binding;GO:0008187//poly-pyrimidine tract binding;GO:0008266//poly(U) RNA binding;GO:0009055//electron tr…	GO:0006091//generation of precursor metabolites and energy;GO:0006790//sulfur compound metabolic process;GO:0006814//sodium ion transport;GO:0006950//response to stress;GO:0006952//defense response;GO:0008150//biological_process;GO:0008152//metabolic process;GO:0009605//response to external stimulus;GO:0009607//response to biotic stimulus;GO:0009617//response to bacterium;GO:0009767//photosynthet…	--
Unigene0099204	0.426	0.172	0.09	16.83	15.629	1.117	0.229333	11.192	5.60888	5.42012e-10	2.19578e-07	RZFP34	XP_016537925.1 PREDICTED: E3 ubiquitin-protein ligase MIEL1 isoform X2 [Capsicum annuum]	Genetic Information Processing	Folding, sorting and degradation	ko04120//Ubiquitin mediated proteolysis	K10144	GO:0000151//ubiquitin ligase complex;GO:0005575//cellular_component;GO:0005622//intracellular anatomical structure;GO:0005634//nucleus;GO:0005654//nucleoplasm;GO:0005737//cytoplasm;GO:0005829//cytosol;GO:0016604//nuclear body;GO:0016607//nuclear speck;GO:0031974//membrane-enclosed lumen;GO:0031981//nuclear lumen;GO:0032991//protein-containing complex;GO:0043226//organelle;GO:0043227//membrane-bou…	GO:0002039//p53 binding;GO:0003674//molecular_function;GO:0003824//catalytic activity;GO:0004842//ubiquitin-protein transferase activity;GO:0005102//signaling receptor binding;GO:0005488//binding;GO:0005515//protein binding;GO:0008270//zinc ion binding;GO:0016740//transferase activity;GO:0019787//ubiquitin-like protein transferase activity;GO:0042802//identical protein binding;GO:0042803//protein…	GO:0006464//cellular protein modification process;GO:0006508//proteolysis;GO:0006511//ubiquitin-dependent protein catabolic process;GO:0006807//nitrogen compound metabolic process;GO:0008150//biological_process;GO:0008152//metabolic process;GO:0009056//catabolic process;GO:0009057//macromolecule catabolic process;GO:0009893//positive regulation of metabolic process;GO:0009894//regulation of catab…	--
Unigene0094173	24.785	29.872	26.143	8.969	9.59	12.123	26.9333	10.2273	-1.39696	5.58823e-10	2.2534e-07	At1g06840	XP_010922796.1 probable LRR receptor-like serine/threonine-protein kinase At1g06840 isoform X1 [Elaeis guineensis]	-	-	-	-	-	GO:0004672//protein kinase activity;GO:0005515//protein binding;GO:0005524//ATP binding	GO:0006468//protein phosphorylation	--
Unigene0117571	0.132	0.193	0.084	49.055	59.252	0.202	0.136333	36.1697	8.0515	5.66264e-10	2.27084e-07	REFA1	XP_016575780.1 PREDICTED: elongation factor 1-alpha [Capsicum annuum]	Genetic Information Processing	Translation	ko03013//Nucleocytoplasmic transport	K03231	-	GO:0003746//translation elongation factor activity;GO:0003924//GTPase activity;GO:0004781//sulfate adenylyltransferase (ATP) activity;GO:0005525//GTP binding	GO:0000103//sulfate assimilation;GO:0001514//selenocysteine incorporation;GO:0006412//translation;GO:0006414//translational elongation;GO:0006950//response to stress	--
Unigene0033351	87.356	123.986	101.815	38.892	27.521	43.115	104.386	36.5093	-1.51559	5.68362e-10	2.27084e-07	RCA1	XP_008809992.2 ribulose bisphosphate carboxylase/oxygenase activase, chloroplastic isoform X1 [Phoenix dactylifera]	-	-	-	-	-	GO:0005524//ATP binding;GO:0016887//ATP hydrolysis activity	-	--
Unigene0048519	2.657	1.689	2.514	24.968	10.688	13.016	2.28667	16.224	2.82681	5.90319e-10	2.3478e-07	--	XP_010932059.1 uncharacterized protein LOC105052821 isoform X1 [Elaeis guineensis]	-	-	-	-	-	-	GO:0015031//protein transport	--
Unigene0011044	15.517	21.809	27.754	2.124	3.788	4.946	21.6933	3.61933	-2.58346	6.03939e-10	2.39105e-07	GLR2.8	XP_010914299.3 glutamate receptor 2.8-like [Elaeis guineensis]	-	-	-	-	GO:0016020//membrane	GO:0004970//ionotropic glutamate receptor activity;GO:0015276//ligand-gated ion channel activity	-	--
Unigene0013684	0.063	0.091	0.079	36.482	33.732	0.476	0.0776667	23.5633	8.24503	6.21329e-10	2.44877e-07	GDI2	XP_016537552.1 PREDICTED: guanosine nucleotide diphosphate dissociation inhibitor 2-like [Capsicum annuum]	-	-	-	-	-	GO:0005092//GDP-dissociation inhibitor activity;GO:0016491//oxidoreductase activity	GO:0007264//small GTPase mediated signal transduction	--
Unigene0000749	505.585	541.694	605.367	256.003	190.59	274.379	550.882	240.324	-1.19676	6.36607e-10	2.48682e-07	OsI_10887	XP_020086166.1 fructose-1,6-bisphosphatase, chloroplastic [Ananas comosus]	Metabolism;Metabolism;Metabolism;Metabolism;Metabolism;Metabolism;Metabolism	Global and overview maps;Global and overview maps;Global and overview maps;Carbohydrate metabolism;Energy metabolism;Carbohydrate metabolism;Carbohydrate metabolism	ko01100//Metabolic pathways;ko01110//Biosynthesis of secondary metabolites;ko01200//Carbon metabolism;ko00010//Glycolysis / Gluconeogenesis;ko00710//Carbon fixation in photosynthetic organisms;ko00030//Pentose phosphate pathway;ko00051//Fructose and mannose metabolism	K03841;K03841;K03841;K03841;K03841;K03841;K03841	GO:0005575//cellular_component;GO:0005576//extracellular region;GO:0005622//intracellular anatomical structure;GO:0005737//cytoplasm;GO:0005829//cytosol;GO:0009507//chloroplast;GO:0009526//plastid envelope;GO:0009532//plastid stroma;GO:0009536//plastid;GO:0009570//chloroplast stroma;GO:0010319//stromule;GO:0031967//organelle envelope;GO:0031975//envelope;GO:0043226//organelle;GO:0043227//membrane…	GO:0003674//molecular_function;GO:0003824//catalytic activity;GO:0005488//binding;GO:0016787//hydrolase activity;GO:0016788//hydrolase activity, acting on ester bonds;GO:0016791//phosphatase activity;GO:0019203//carbohydrate phosphatase activity;GO:0042132//fructose 1,6-bisphosphate 1-phosphatase activity;GO:0042578//phosphoric ester hydrolase activity;GO:0043167//ion binding;GO:0043169//cation b…	GO:0005975//carbohydrate metabolic process;GO:0005984//disaccharide metabolic process;GO:0005985//sucrose metabolic process;GO:0005986//sucrose biosynthetic process;GO:0005996//monosaccharide metabolic process;GO:0006000//fructose metabolic process;GO:0006002//fructose 6-phosphate metabolic process;GO:0006006//glucose metabolic process;GO:0006091//generation of precursor metabolites and energy;GO…	--
Unigene0106193	0.521	0.108	0	6.848	9.414	20.631	0.209667	12.2977	5.87414	6.36694e-10	2.48682e-07	--	THU70940.1 hypothetical protein C4D60_Mb08t30280 [Musa balbisiana]	-	-	-	-	-	-	-	--
Unigene0038622	0.934	0.68	0.692	52.23	56.197	2.251	0.768667	36.8927	5.58483	6.77882e-10	2.63587e-07	ANN1	NP_001311878.1 annexin D1-like [Capsicum annuum]	-	-	-	-	GO:0005575//cellular_component;GO:0005576//extracellular region;GO:0005618//cell wall;GO:0005622//intracellular anatomical structure;GO:0005737//cytoplasm;GO:0005739//mitochondrion;GO:0005773//vacuole;GO:0005774//vacuolar membrane;GO:0005829//cytosol;GO:0005886//plasma membrane;GO:0005911//cell-cell junction;GO:0009506//plasmodesma;GO:0009507//chloroplast;GO:0009532//plastid stroma;GO:0009536//pl…	GO:0000166//nucleotide binding;GO:0003674//molecular_function;GO:0003824//catalytic activity;GO:0004601//peroxidase activity;GO:0005488//binding;GO:0005507//copper ion binding;GO:0005509//calcium ion binding;GO:0005515//protein binding;GO:0005524//ATP binding;GO:0005543//phospholipid binding;GO:0005544//calcium-dependent phospholipid binding;GO:0008270//zinc ion binding;GO:0008289//lipid binding;…	GO:0001101//response to acid chemical;GO:0006810//transport;GO:0006811//ion transport;GO:0006812//cation transport;GO:0006813//potassium ion transport;GO:0006816//calcium ion transport;GO:0006950//response to stress;GO:0006970//response to osmotic stress;GO:0008150//biological_process;GO:0008152//metabolic process;GO:0009266//response to temperature stimulus;GO:0009408//response to heat;GO:000940…	--
Unigene0001550	29.949	36.989	48.945	114.499	111.422	99.873	38.6277	108.598	1.49129	7.41523e-10	2.87052e-07	JOX2	KAF8409991.1 hypothetical protein HHK36_002511 [Tetracentron sinense]	-	-	-	-	-	GO:0016491//oxidoreductase activity	-	--
Unigene0104987	33.724	28.109	29.498	9.453	7.675	11.94	30.4437	9.68933	-1.65167	7.70239e-10	2.96849e-07	--	XP_008813377.1 uncharacterized protein LOC103724030 [Phoenix dactylifera]	-	-	-	-	-	-	-	--
Unigene0001716	2.245	2.899	1.749	8.923	13.581	13.982	2.29767	12.162	2.40414	7.90661e-10	3.03377e-07	--	-	-	-	-	-	-	-	-	--
Unigene0044323	25.442	19.622	28.588	1.754	4.505	3.471	24.5507	3.24333	-2.92021	8.36858e-10	3.19695e-07	--	XP_039124287.1 extensin-2-like [Dioscorea cayenensis subsp. rotundata] [Dioscorea cayenensis]	-	-	-	-	-	GO:0005199//structural constituent of cell wall	GO:0009664//plant-type cell wall organization	--
Unigene0098787	0.744	0.167	0	9.339	12.184	11.585	0.303667	11.036	5.18358	8.43278e-10	3.2074e-07	--	XP_010239617.1 thiosulfate sulfurtransferase 16, chloroplastic [Brachypodium distachyon]	-	-	-	-	-	-	-	--
Unigene0081656	28.255	41.691	44.768	5.18	8.726	10.041	38.238	7.98233	-2.26012	8.51505e-10	3.21508e-07	NMT2	XP_020265051.1 phosphoethanolamine N-methyltransferase 1-like [Asparagus officinalis]	Metabolism	Lipid metabolism	ko00564//Glycerophospholipid metabolism	K05929	GO:0005737//cytoplasm	GO:0000179//rRNA (adenine-N6,N6-)-dimethyltransferase activity;GO:0003723//RNA binding;GO:0004719//protein-L-isoaspartate (D-aspartate) O-methyltransferase activity;GO:0008168//methyltransferase activity;GO:0008170//N-methyltransferase activity;GO:0008171//O-methyltransferase activity;GO:0008176//tRNA (guanine-N7-)-methyltransferase activity;GO:0008649//rRNA methyltransferase activity;GO:0008689/…	GO:0000154//rRNA modification;GO:0006364//rRNA processing;GO:0006400//tRNA modification;GO:0006412//translation;GO:0006480//N-terminal protein amino acid methylation;GO:0006744//ubiquinone biosynthetic process;GO:0008299//isoprenoid biosynthetic process;GO:0009086//methionine biosynthetic process;GO:0009102//biotin biosynthetic process;GO:0009234//menaquinone biosynthetic process;GO:0009312//olig…	--
Unigene0028578	0.117	0.085	0	17.086	16.347	0.401	0.0673333	11.278	7.38797	8.5268e-10	3.21508e-07	UVR8	XP_016542340.1 PREDICTED: ultraviolet-B receptor UVR8-like isoform X2 [Capsicum annuum]	-	-	-	-	-	-	-	--
Unigene0010203	4.65	9.131	7.443	29.069	33.631	29.853	7.07467	30.851	2.12458	9.74355e-10	3.65803e-07	At2g30620	AAK94321.1 histone-like protein, partial [Fritillaria liliacea]	-	-	-	-	GO:0000786//nucleosome	GO:0003677//DNA binding	GO:0006334//nucleosome assembly	--
Unigene0049862	89.224	133.338	103.335	46.426	31.878	43.552	108.632	40.6187	-1.41924	1.0335e-09	3.86343e-07	KAS2	XP_039118316.1 3-oxoacyl-[acyl-carrier-protein] synthase II, chloroplastic-like isoform X3 [Dioscorea cayenensis subsp. rotundata] [Dioscorea cayenensis]	Metabolism;Metabolism;Metabolism;Metabolism	Global and overview maps;Global and overview maps;Lipid metabolism;Metabolism of cofactors and vitamins	ko01100//Metabolic pathways;ko01212//Fatty acid metabolism;ko00061//Fatty acid biosynthesis;ko00780//Biotin metabolism	K09458;K09458;K09458;K09458	-	GO:0003985//acetyl-CoA C-acetyltransferase activity;GO:0003988//acetyl-CoA C-acyltransferase activity;GO:0016747//acyltransferase activity, transferring groups other than amino-acyl groups	GO:0006631//fatty acid metabolic process;GO:0006633//fatty acid biosynthetic process;GO:0009062//fatty acid catabolic process	--
Unigene0005271	69.229	106.541	45.157	12.508	10.748	19.563	73.6423	14.273	-2.36725	1.0513e-09	3.91318e-07	PUP1	KAH7655521.1 Purine permease plant protein [Dioscorea alata]	-	-	-	-	GO:0016020//membrane;GO:0016021//integral component of membrane	-	GO:0055085//transmembrane transport	--
Unigene0022198	1.813	3.566	0.384	22.94	24.231	19.966	1.921	22.379	3.54222	1.11255e-09	4.12355e-07	At2g39510	KAG1366664.1 WAT1-related protein [Cocos nucifera]	-	-	-	-	GO:0016020//membrane;GO:0016021//integral component of membrane	GO:0015109//chromate transmembrane transporter activity	GO:0015703//chromate transport	--
Unigene0015324	276.845	92.235	101.841	15.854	20.174	25.406	156.974	20.478	-2.93838	1.13737e-09	4.19609e-07	PIP2-3	AGC24024.1 plasma membrane intrinsic protein 1 [Lilium hybrid cultivar]	-	-	-	-	GO:0005575//cellular_component;GO:0005622//intracellular anatomical structure;GO:0005737//cytoplasm;GO:0005886//plasma membrane;GO:0005887//integral component of plasma membrane;GO:0005911//cell-cell junction;GO:0009506//plasmodesma;GO:0009507//chloroplast;GO:0009536//plastid;GO:0016020//membrane;GO:0016021//integral component of membrane;GO:0030054//cell junction;GO:0031224//intrinsic component …	GO:0003674//molecular_function;GO:0003676//nucleic acid binding;GO:0003723//RNA binding;GO:0003729//mRNA binding;GO:0005215//transporter activity;GO:0005372//water transmembrane transporter activity;GO:0005488//binding;GO:0015250//water channel activity;GO:0015267//channel activity;GO:0015318//inorganic molecular entity transmembrane transporter activity;GO:0022803//passive transmembrane transpor…	GO:0001101//response to acid chemical;GO:0006810//transport;GO:0006811//ion transport;GO:0006833//water transport;GO:0006950//response to stress;GO:0008150//biological_process;GO:0009414//response to water deprivation;GO:0009415//response to water;GO:0009628//response to abiotic stimulus;GO:0009719//response to endogenous stimulus;GO:0009725//response to hormone;GO:0009737//response to abscisic a…	--
Unigene0064928	76.236	111.771	85.614	40.805	34.935	40.891	91.207	38.877	-1.23023	1.14176e-09	4.19609e-07	HSC80	XP_039038355.1 heat shock cognate protein 80 [Hibiscus syriacus]	Genetic Information Processing;Organismal Systems	Folding, sorting and degradation;Environmental adaptation	ko04141//Protein processing in endoplasmic reticulum;ko04626//Plant-pathogen interaction	K04079;K04079	GO:0005575//cellular_component;GO:0005622//intracellular anatomical structure;GO:0005737//cytoplasm	GO:0000166//nucleotide binding;GO:0003674//molecular_function;GO:0005488//binding;GO:0005515//protein binding;GO:0005524//ATP binding;GO:0016887//ATP hydrolysis activity;GO:0017076//purine nucleotide binding;GO:0030554//adenyl nucleotide binding;GO:0032553//ribonucleotide binding;GO:0032555//purine ribonucleotide binding;GO:0032559//adenyl ribonucleotide binding;GO:0035639//purine ribonucleoside …	GO:0006457//protein folding;GO:0006950//response to stress;GO:0008150//biological_process;GO:0009987//cellular process;GO:0050896//response to stimulus	--
Unigene0014412	21.674	23.759	14.71	65.876	72.104	71.864	20.0477	69.948	1.80285	1.14857e-09	4.20339e-07	PCUBI4-1	XP_009758989.1 PREDICTED: polyubiquitin [Nicotiana sylvestris]	Genetic Information Processing	Folding, sorting and degradation	ko04120//Ubiquitin mediated proteolysis	K08770	-	GO:0005515//protein binding	GO:0006289//nucleotide-excision repair	--
Unigene0075071	0.219	0.159	0.139	31.238	29.654	0.499	0.172333	20.4637	6.89172	1.15601e-09	4.21292e-07	sec61a	XP_016559596.1 PREDICTED: protein transport protein Sec61 subunit alpha-like [Capsicum annuum]	Genetic Information Processing;Cellular Processes;Genetic Information Processing	Folding, sorting and degradation;Transport and catabolism;Folding, sorting and degradation	ko04141//Protein processing in endoplasmic reticulum;ko04145//Phagosome;ko03060//Protein export	K10956;K10956;K10956	GO:0005887//integral component of plasma membrane;GO:0016020//membrane	GO:0015450//protein-transporting ATPase activity	GO:0015031//protein transport;GO:0043952//protein transport by the Sec complex	--
Unigene0124364	0.762	0.222	0.193	47.363	49.545	1.507	0.392333	32.805	6.38569	1.16701e-09	4.23528e-07	PGIP1	XP_016542658.1 PREDICTED: polygalacturonase inhibitor-like [Capsicum annuum]	-	-	-	-	-	GO:0005515//protein binding	-	--
Unigene0105496	382.518	690.345	686.545	181.507	190.969	200.076	586.469	190.851	-1.61961	1.20162e-09	4.34279e-07	2024-04-03	XP_038981986.1 5'-adenylylsulfate reductase 3, chloroplastic-like [Phoenix dactylifera]	Metabolism;Metabolism	Global and overview maps;Energy metabolism	ko01100//Metabolic pathways;ko00920//Sulfur metabolism	K05907;K05907	GO:0005737//cytoplasm	GO:0003756//protein disulfide isomerase activity;GO:0003824//catalytic activity;GO:0004604//phosphoadenylyl-sulfate reductase (thioredoxin) activity;GO:0004781//sulfate adenylyltransferase (ATP) activity;GO:0009973//adenylyl-sulfate reductase activity;GO:0015036//disulfide oxidoreductase activity;GO:0016209//antioxidant activity;GO:0016491//oxidoreductase activity;GO:0016667//oxidoreductase activ…	GO:0000103//sulfate assimilation;GO:0006457//protein folding;GO:0006790//sulfur compound metabolic process;GO:0010134//sulfate assimilation via adenylyl sulfate reduction;GO:0019379//sulfate assimilation, phosphoadenylyl sulfate reduction by phosphoadenylyl-sulfate reductase (thioredoxin)	--
Unigene0033621	0.525	0.383	0	58.18	14.855	27.989	0.302667	33.6747	6.79779	1.26348e-09	4.51707e-07	--	-	-	-	-	-	-	-	-	--
Unigene0002567	2.252	5.248	7.907	116.554	29.586	41.012	5.13567	62.384	3.60255	1.26412e-09	4.51707e-07	UGT85A24	RZR83040.1 hypothetical protein BHM03_00009598 [Ensete ventricosum]	-	-	-	-	-	GO:0008194//UDP-glycosyltransferase activity	-	--
Unigene0071730	0.071	0.206	0	39.468	39.069	0.644	0.0923333	26.3937	8.15912	1.2654e-09	4.51707e-07	ARP2	XP_016538996.1 PREDICTED: 60S ribosomal protein L3-2 [Capsicum annuum]	Genetic Information Processing	Translation	ko03010//Ribosome	K02925	GO:0005575//cellular_component;GO:0005622//intracellular anatomical structure;GO:0005737//cytoplasm;GO:0005829//cytosol;GO:0005840//ribosome;GO:0015934//large ribosomal subunit;GO:0022625//cytosolic large ribosomal subunit;GO:0022626//cytosolic ribosome;GO:0032991//protein-containing complex;GO:0043226//organelle;GO:0043228//non-membrane-bounded organelle;GO:0043229//intracellular organelle;GO:00…	GO:0003674//molecular_function;GO:0003676//nucleic acid binding;GO:0003723//RNA binding;GO:0003735//structural constituent of ribosome;GO:0005198//structural molecule activity;GO:0005488//binding;GO:0097159//organic cyclic compound binding;GO:1901363//heterocyclic compound binding	GO:0000027//ribosomal large subunit assembly;GO:0006412//translation;GO:0006518//peptide metabolic process;GO:0006807//nitrogen compound metabolic process;GO:0006996//organelle organization;GO:0008150//biological_process;GO:0008152//metabolic process;GO:0009058//biosynthetic process;GO:0009059//macromolecule biosynthetic process;GO:0009987//cellular process;GO:0010467//gene expression;GO:0016043/…	--
Unigene0011798	0.232	0.169	0.074	30.473	33.239	0.531	0.158333	21.4143	7.07947	1.28536e-09	4.56959e-07	ISPH	XP_016539712.1 PREDICTED: 4-hydroxy-3-methylbut-2-enyl diphosphate reductase, chloroplastic [Capsicum annuum]	Metabolism;Metabolism;Metabolism	Global and overview maps;Global and overview maps;Metabolism of terpenoids and polyketides	ko01100//Metabolic pathways;ko01110//Biosynthesis of secondary metabolites;ko00900//Terpenoid backbone biosynthesis	K03527;K03527;K03527	GO:0005575//cellular_component;GO:0005622//intracellular anatomical structure;GO:0005737//cytoplasm;GO:0009507//chloroplast;GO:0009532//plastid stroma;GO:0009536//plastid;GO:0009570//chloroplast stroma;GO:0043226//organelle;GO:0043227//membrane-bounded organelle;GO:0043229//intracellular organelle;GO:0043231//intracellular membrane-bounded organelle	GO:0003674//molecular_function;GO:0003824//catalytic activity;GO:0005488//binding;GO:0016491//oxidoreductase activity;GO:0016725//oxidoreductase activity, acting on CH or CH2 groups;GO:0016726//oxidoreductase activity, acting on CH or CH2 groups, NAD or NADP as acceptor;GO:0043167//ion binding;GO:0043169//cation binding;GO:0046429//4-hydroxy-3-methylbut-2-en-1-yl diphosphate synthase activity;GO:…	GO:0006081//cellular aldehyde metabolic process;GO:0006082//organic acid metabolic process;GO:0006090//pyruvate metabolic process;GO:0006629//lipid metabolic process;GO:0006644//phospholipid metabolic process;GO:0006720//isoprenoid metabolic process;GO:0006793//phosphorus metabolic process;GO:0006796//phosphate-containing compound metabolic process;GO:0008150//biological_process;GO:0008152//metab…	--
Unigene0095663	61.425	63.602	70.802	31.581	30.582	33.493	65.2763	31.8853	-1.03367	1.34616e-09	4.72843e-07	--	KAG1334034.1 hypothetical protein COCNU_03G001530 [Cocos nucifera]	-	-	-	-	-	-	-	--
Unigene0027363	0.208	0.202	0.088	37.07	38.245	0.529	0.166	25.2813	7.25075	1.34633e-09	4.72843e-07	BZIP44	AAX20038.1 bZIP protein [Capsicum annuum]	-	-	-	-	-	GO:0003700//DNA-binding transcription factor activity	GO:0006355//regulation of transcription, DNA-templated	bZIP
Unigene0034776	63.712	54.492	70.689	25.828	24.933	27.786	62.9643	26.1823	-1.26594	1.36983e-09	4.79165e-07	O10	XP_038984754.1 uncharacterized protein LOC103715266 isoform X2 [Phoenix dactylifera]	-	-	-	-	-	-	-	--
Unigene0047224	84.929	70.408	68.219	31.188	30.111	34.593	74.5187	31.964	-1.22115	1.38239e-09	4.81626e-07	CJD1	XP_010909633.1 uncharacterized protein LOC105035684 [Elaeis guineensis]	-	-	-	-	-	-	-	--
Unigene0014901	160.086	204.01	148.696	52.905	52.292	81.207	170.931	62.1347	-1.45994	1.38813e-09	4.81699e-07	NIN3	XP_008788363.1 neutral/alkaline invertase 3, chloroplastic isoform X1 [Phoenix dactylifera]	-	-	-	-	GO:0005575//cellular_component;GO:0005622//intracellular anatomical structure;GO:0005737//cytoplasm;GO:0009507//chloroplast;GO:0009536//plastid;GO:0043226//organelle;GO:0043227//membrane-bounded organelle;GO:0043229//intracellular organelle;GO:0043231//intracellular membrane-bounded organelle	GO:0003674//molecular_function;GO:0003824//catalytic activity;GO:0004553//hydrolase activity, hydrolyzing O-glycosyl compounds;GO:0004564//beta-fructofuranosidase activity;GO:0016787//hydrolase activity;GO:0016798//hydrolase activity, acting on glycosyl bonds;GO:0033926//glycopeptide alpha-N-acetylgalactosaminidase activity;GO:0140096//catalytic activity, acting on a protein;GO:0140103//catalytic…	GO:0005975//carbohydrate metabolic process;GO:0008150//biological_process;GO:0008152//metabolic process;GO:0044238//primary metabolic process;GO:0071704//organic substance metabolic process	--
Unigene0086857	24.964	22.07	19.836	76.27	48.814	64.396	22.29	63.16	1.50261	1.44897e-09	5.00816e-07	O3L6	KAG1331936.1 glucosidase 2 subunit beta [Cocos nucifera]	-	-	-	-	-	-	-	--
Unigene0075098	3.484	1.177	4.166	16.35	50.729	30.821	2.94233	32.6333	3.47131	1.46687e-09	5.04998e-07	GLOX	XP_009388162.2 PREDICTED: aldehyde oxidase GLOX-like [Musa acuminata subsp. malaccensis] [Musa acuminata]	-	-	-	-	-	-	-	--
Unigene0080051	25.609	19.335	18.468	3.196	2.83	4.921	21.1373	3.649	-2.53422	1.47455e-09	5.05643e-07	Os09g0533900	CAD1821342.1 unnamed protein product [Ananas comosus var. bracteatus] [Ananas comosus]	-	-	-	-	-	GO:0004553//hydrolase activity, hydrolyzing O-glycosyl compounds	GO:0005975//carbohydrate metabolic process	--
Unigene0045035	41.061	55.105	46.991	99.737	98.19	95.054	47.719	97.6603	1.03321	1.54067e-09	5.26245e-07	--	XP_009385798.1 PREDICTED: uncharacterized protein LOC103973057 [Musa acuminata subsp. malaccensis] [Musa acuminata]	-	-	-	-	-	-	-	--
Unigene0001428	0.624	0.21	0.061	13.062	5.272	6.579	0.298333	8.30433	4.79887	1.5813e-09	5.38012e-07	--	XP_008785503.2 embryonic protein DC-8-like [Phoenix dactylifera]	-	-	-	-	-	-	-	--
Unigene0010637	75.552	93.892	96.734	29.27	36.599	39.872	88.726	35.247	-1.33186	1.64176e-09	5.55491e-07	--	-	-	-	-	-	-	GO:0003677//DNA binding	-	--
Unigene0044619	0.537	0.391	0	56.871	60.749	2.453	0.309333	40.0243	7.01557	1.64543e-09	5.55491e-07	UBC10	OIT21370.1 ubiquitin-conjugating enzyme e2 10, partial [Nicotiana attenuata]	Genetic Information Processing;Genetic Information Processing	Folding, sorting and degradation;Folding, sorting and degradation	ko04141//Protein processing in endoplasmic reticulum;ko04120//Ubiquitin mediated proteolysis	K06689;K06689	-	GO:0000166//nucleotide binding;GO:0003674//molecular_function;GO:0003824//catalytic activity;GO:0005488//binding;GO:0005515//protein binding;GO:0005524//ATP binding;GO:0016740//transferase activity;GO:0017076//purine nucleotide binding;GO:0030554//adenyl nucleotide binding;GO:0032553//ribonucleotide binding;GO:0032555//purine ribonucleotide binding;GO:0032559//adenyl ribonucleotide binding;GO:003…	GO:0006464//cellular protein modification process;GO:0006807//nitrogen compound metabolic process;GO:0008150//biological_process;GO:0008152//metabolic process;GO:0009987//cellular process;GO:0016567//protein ubiquitination;GO:0019538//protein metabolic process;GO:0032446//protein modification by small protein conjugation;GO:0036211//protein modification process;GO:0043170//macromolecule metabolic…	--
Unigene0132682	17.86	15.394	33.041	3.989	4.205	4.243	22.0983	4.14567	-2.41426	1.65457e-09	5.5642e-07	PIL13	XP_010906815.1 transcription factor PIF4 isoform X2 [Elaeis guineensis]	Environmental Information Processing	Signal transduction	ko04075//Plant hormone signal transduction	K16189	-	GO:0046983//protein dimerization activity	-	bHLH
Unigene0009564	0.155	0.113	0	42.144	43.941	0.59	0.0893333	28.8917	8.33724	1.68478e-09	5.644e-07	RPL5	XP_016577573.1 PREDICTED: 60S ribosomal protein L5 [Capsicum annuum]	Genetic Information Processing	Translation	ko03010//Ribosome	K02932	GO:0005840//ribosome	GO:0003735//structural constituent of ribosome;GO:0008097//5S rRNA binding	GO:0006412//translation	--
Unigene0011015	0.043	0.062	0.054	24.484	31.371	0.13	0.053	18.6617	8.45987	1.71123e-09	5.71066e-07	PKP2	XP_016564461.1 PREDICTED: plastidial pyruvate kinase 2 [Capsicum annuum]	Metabolism;Metabolism;Metabolism;Metabolism;Metabolism;Metabolism	Global and overview maps;Global and overview maps;Global and overview maps;Global and overview maps;Carbohydrate metabolism;Carbohydrate metabolism	ko01100//Metabolic pathways;ko01110//Biosynthesis of secondary metabolites;ko01200//Carbon metabolism;ko01230//Biosynthesis of amino acids;ko00010//Glycolysis / Gluconeogenesis;ko00620//Pyruvate metabolism	K00873;K00873;K00873;K00873;K00873;K00873	GO:0005575//cellular_component;GO:0005622//intracellular anatomical structure;GO:0005737//cytoplasm;GO:0005739//mitochondrion;GO:0009507//chloroplast;GO:0009532//plastid stroma;GO:0009536//plastid;GO:0009570//chloroplast stroma;GO:0043226//organelle;GO:0043227//membrane-bounded organelle;GO:0043229//intracellular organelle;GO:0043231//intracellular membrane-bounded organelle	GO:0000166//nucleotide binding;GO:0000287//magnesium ion binding;GO:0003674//molecular_function;GO:0003824//catalytic activity;GO:0004553//hydrolase activity, hydrolyzing O-glycosyl compounds;GO:0004743//pyruvate kinase activity;GO:0005488//binding;GO:0005524//ATP binding;GO:0016301//kinase activity;GO:0016740//transferase activity;GO:0016772//transferase activity, transferring phosphorus-contain…	GO:0000003//reproduction;GO:0003006//developmental process involved in reproduction;GO:0005975//carbohydrate metabolic process;GO:0006082//organic acid metabolic process;GO:0006090//pyruvate metabolic process;GO:0006091//generation of precursor metabolites and energy;GO:0006096//glycolytic process;GO:0006139//nucleobase-containing compound metabolic process;GO:0006163//purine nucleotide metabolic…	--
Unigene0034868	7.54	12.788	12.492	1.513	2.002	2.371	10.94	1.962	-2.47922	1.77606e-09	5.90438e-07	BDG3	XP_019709268.1 probable lysophospholipase BODYGUARD 3 isoform X1 [Elaeis guineensis]	-	-	-	-	-	GO:0003824//catalytic activity;GO:0016787//hydrolase activity;GO:0018738//S-formylglutathione hydrolase activity;GO:0047570//3-oxoadipate enol-lactonase activity;GO:0070205//2-succinyl-6-hydroxy-2,4-cyclohexadiene-1-carboxylate synthase activity	GO:0009102//biotin biosynthetic process;GO:0009234//menaquinone biosynthetic process;GO:0030163//protein catabolic process;GO:0042952//beta-ketoadipate pathway;GO:0046292//formaldehyde metabolic process	--
Unigene0051344	0.059	0.598	0.074	8.585	4.878	10.536	0.243667	7.99967	5.03696	1.78972e-09	5.92716e-07	MAN2	XP_010915914.2 LOW QUALITY PROTEIN: mannan endo-1,4-beta-mannosidase 2-like [Elaeis guineensis]	Metabolism;Metabolism	Global and overview maps;Carbohydrate metabolism	ko01100//Metabolic pathways;ko00051//Fructose and mannose metabolism	K19355;K19355	GO:0009341//beta-galactosidase complex	GO:0004553//hydrolase activity, hydrolyzing O-glycosyl compounds;GO:0004565//beta-galactosidase activity	GO:0005975//carbohydrate metabolic process;GO:0071704//organic substance metabolic process	--
Unigene0107300	0	0.094	0.041	1.75	4.71	4.702	0.045	3.72067	6.36949	1.80825e-09	5.96586e-07	--	XP_039134146.1 uncharacterized protein LOC120271522 [Dioscorea cayenensis subsp. rotundata] [Dioscorea cayenensis]	-	-	-	-	-	-	-	--
Unigene0054220	1.197	0.581	0.76	77.764	85.929	3.947	0.846	55.88	6.04553	1.98742e-09	6.53223e-07	--	PHT90104.1 hypothetical protein T459_05217 [Capsicum annuum]	-	-	-	-	-	-	-	--
Unigene0025167	30.642	33.072	31.042	8.643	11.843	12.54	31.5853	11.0087	-1.52062	1.99604e-09	6.53591e-07	At3g03770	XP_008777049.1 LOW QUALITY PROTEIN: probable inactive leucine-rich repeat receptor-like protein kinase At3g03770 [Phoenix dactylifera]	-	-	-	-	GO:0005575//cellular_component;GO:0005886//plasma membrane;GO:0016020//membrane;GO:0016021//integral component of membrane;GO:0031224//intrinsic component of membrane;GO:0071944//cell periphery	GO:0000166//nucleotide binding;GO:0003674//molecular_function;GO:0003824//catalytic activity;GO:0004672//protein kinase activity;GO:0005488//binding;GO:0005515//protein binding;GO:0005524//ATP binding;GO:0016301//kinase activity;GO:0016740//transferase activity;GO:0016772//transferase activity, transferring phosphorus-containing groups;GO:0016773//phosphotransferase activity, alcohol group as acc…	GO:0006464//cellular protein modification process;GO:0006468//protein phosphorylation;GO:0006793//phosphorus metabolic process;GO:0006796//phosphate-containing compound metabolic process;GO:0006807//nitrogen compound metabolic process;GO:0008150//biological_process;GO:0008152//metabolic process;GO:0009987//cellular process;GO:0016310//phosphorylation;GO:0019538//protein metabolic process;GO:00362…	--
Unigene0067735	0.134	0.098	0.17	42.781	46.135	0.204	0.134	29.7067	7.79241	2.07089e-09	6.75561e-07	ACT7	KAF3640649.1 Actin-3 [Capsicum annuum]	-	-	-	-	GO:0005575//cellular_component;GO:0005622//intracellular anatomical structure;GO:0005737//cytoplasm;GO:0005856//cytoskeleton;GO:0043226//organelle;GO:0043228//non-membrane-bounded organelle;GO:0043229//intracellular organelle;GO:0043232//intracellular non-membrane-bounded organelle	GO:0000166//nucleotide binding;GO:0003674//molecular_function;GO:0005488//binding;GO:0005524//ATP binding;GO:0017076//purine nucleotide binding;GO:0030554//adenyl nucleotide binding;GO:0032553//ribonucleotide binding;GO:0032555//purine ribonucleotide binding;GO:0032559//adenyl ribonucleotide binding;GO:0035639//purine ribonucleoside triphosphate binding;GO:0036094//small molecule binding;GO:00431…	-	--
Unigene0000777	34.441	41.017	36.197	16.932	16.308	18.696	37.2183	17.312	-1.10424	2.20627e-09	7.17038e-07	At5g43745	XP_029119496.1 putative ion channel POLLUX-like 2 isoform X2 [Elaeis guineensis]	-	-	-	-	-	-	-	--
Unigene0042439	15.541	14.041	12.54	30.897	35.136	31.542	14.0407	32.525	1.21194	2.236e-09	7.24e-07	At2g26850	OAY77467.1 F-box protein [Ananas comosus]	-	-	-	-	-	GO:0005515//protein binding	-	--
Unigene0127524	0.273	0.398	0	64.208	64.284	1.455	0.223667	43.3157	7.59739	2.24911e-09	7.25545e-07	SKP1B	PHT97860.1 SKP1-like protein 1B [Capsicum chinense]	Genetic Information Processing;Genetic Information Processing	Folding, sorting and degradation;Folding, sorting and degradation	ko04141//Protein processing in endoplasmic reticulum;ko04120//Ubiquitin mediated proteolysis	K03094;K03094	-	-	GO:0006511//ubiquitin-dependent protein catabolic process	--
Unigene0057009	12.035	12.473	9.166	0.802	0.515	2.146	11.2247	1.15433	-3.28154	2.34999e-09	7.54855e-07	BOR1	XP_020100579.1 boron transporter 1-like [Ananas comosus]	-	-	-	-	GO:0016021//integral component of membrane	-	GO:0006820//anion transport	--
Unigene0056497	13.419	14.386	4.351	128.212	48.796	61.72	10.7187	79.576	2.89221	2.3573e-09	7.54855e-07	HOX6	XP_010933776.1 homeobox-leucine zipper protein ATHB-12 [Elaeis guineensis]	-	-	-	-	GO:0005575//cellular_component;GO:0005622//intracellular anatomical structure;GO:0005634//nucleus;GO:0043226//organelle;GO:0043227//membrane-bounded organelle;GO:0043229//intracellular organelle;GO:0043231//intracellular membrane-bounded organelle	GO:0003674//molecular_function;GO:0003676//nucleic acid binding;GO:0003677//DNA binding;GO:0003700//DNA-binding transcription factor activity;GO:0005488//binding;GO:0043565//sequence-specific DNA binding;GO:0097159//organic cyclic compound binding;GO:0140110//transcription regulator activity;GO:1901363//heterocyclic compound binding	GO:0006139//nucleobase-containing compound metabolic process;GO:0006351//transcription, DNA-templated;GO:0006355//regulation of transcription, DNA-templated;GO:0006725//cellular aromatic compound metabolic process;GO:0006807//nitrogen compound metabolic process;GO:0008150//biological_process;GO:0008152//metabolic process;GO:0009058//biosynthetic process;GO:0009059//macromolecule biosynthetic proc…	--
Unigene0004321	0.55	0.616	0.054	7.618	4.716	10.757	0.406667	7.697	4.24238	2.39722e-09	7.64828e-07	--	-	-	-	-	-	-	-	-	--
Unigene0017818	0.196	0.285	0.083	30.539	26.29	0.795	0.188	19.208	6.67483	2.46145e-09	7.82455e-07	METK1	PHT98205.1 S-adenosylmethionine synthase 1 [Capsicum chinense]	Metabolism;Metabolism;Metabolism;Metabolism;Metabolism	Global and overview maps;Global and overview maps;Global and overview maps;Amino acid metabolism;Biosynthesis of other secondary metabolites	ko01100//Metabolic pathways;ko01110//Biosynthesis of secondary metabolites;ko01230//Biosynthesis of amino acids;ko00270//Cysteine and methionine metabolism;ko00999//Biosynthesis of various plant secondary metabolites	K00789;K00789;K00789;K00789;K00789	GO:0005575//cellular_component;GO:0005622//intracellular anatomical structure;GO:0005737//cytoplasm;GO:0005829//cytosol	GO:0000166//nucleotide binding;GO:0003674//molecular_function;GO:0003824//catalytic activity;GO:0004478//methionine adenosyltransferase activity;GO:0005488//binding;GO:0005524//ATP binding;GO:0016740//transferase activity;GO:0016765//transferase activity, transferring alkyl or aryl (other than methyl) groups;GO:0017076//purine nucleotide binding;GO:0030554//adenyl nucleotide binding;GO:0032553//r…	GO:0006556//S-adenosylmethionine biosynthetic process;GO:0006730//one-carbon metabolic process;GO:0006790//sulfur compound metabolic process;GO:0008150//biological_process;GO:0008152//metabolic process;GO:0009058//biosynthetic process;GO:0009987//cellular process;GO:0044237//cellular metabolic process;GO:0044249//cellular biosynthetic process;GO:0044272//sulfur compound biosynthetic process;GO:00…	--
Unigene0109325	1.003	2.087	0.546	65.139	16.206	13.74	1.212	31.695	4.70879	2.56252e-09	8.1162e-07	--	-	-	-	-	-	-	-	-	--
Unigene0000029	4.551	4.104	3.484	14.689	14.658	17.592	4.04633	15.6463	1.95114	2.5804e-09	8.14322e-07	DnaJ-1	AAR12906.1 pollen-specific DnaJ-like protein [Lilium longiflorum]	-	-	-	-	-	GO:0005515//protein binding	GO:0006457//protein folding;GO:0009408//response to heat	--
Unigene0107691	0.096	0.14	0.061	28.363	33.628	0.146	0.099	20.7123	7.70885	2.62543e-09	8.25542e-07	PGM1	PHU30701.1 Phosphoglucomutase, cytoplasmic [Capsicum chinense]	Metabolism;Metabolism;Metabolism;Metabolism;Metabolism;Metabolism;Metabolism;Metabolism	Global and overview maps;Global and overview maps;Carbohydrate metabolism;Carbohydrate metabolism;Carbohydrate metabolism;Nucleotide metabolism;Carbohydrate metabolism;Carbohydrate metabolism	ko01100//Metabolic pathways;ko01110//Biosynthesis of secondary metabolites;ko00500//Starch and sucrose metabolism;ko00010//Glycolysis / Gluconeogenesis;ko00520//Amino sugar and nucleotide sugar metabolism;ko00230//Purine metabolism;ko00030//Pentose phosphate pathway;ko00052//Galactose metabolism	K01835;K01835;K01835;K01835;K01835;K01835;K01835;K01835	GO:0005575//cellular_component;GO:0005622//intracellular anatomical structure;GO:0005634//nucleus;GO:0005737//cytoplasm;GO:0005829//cytosol;GO:0005886//plasma membrane;GO:0009507//chloroplast;GO:0009526//plastid envelope;GO:0009532//plastid stroma;GO:0009536//plastid;GO:0009570//chloroplast stroma;GO:0010319//stromule;GO:0016020//membrane;GO:0031967//organelle envelope;GO:0031975//envelope;GO:004…	GO:0000287//magnesium ion binding;GO:0003674//molecular_function;GO:0003824//catalytic activity;GO:0004614//phosphoglucomutase activity;GO:0005488//binding;GO:0008966//phosphoglucosamine mutase activity;GO:0016853//isomerase activity;GO:0016866//intramolecular transferase activity;GO:0016868//intramolecular transferase activity, phosphotransferases;GO:0043167//ion binding;GO:0043169//cation bindi…	GO:0000271//polysaccharide biosynthetic process;GO:0005975//carbohydrate metabolic process;GO:0005976//polysaccharide metabolic process;GO:0005977//glycogen metabolic process;GO:0005978//glycogen biosynthetic process;GO:0005982//starch metabolic process;GO:0005996//monosaccharide metabolic process;GO:0006006//glucose metabolic process;GO:0006012//galactose metabolic process;GO:0006073//cellular g…	--
Unigene0131469	0.128	0.186	0.081	26.46	27.396	0.583	0.131667	18.1463	7.10664	2.75778e-09	8.64038e-07	NAP1;2	XP_016540366.1 PREDICTED: nucleosome assembly protein 1;2-like [Capsicum annuum]	-	-	-	-	GO:0005634//nucleus	GO:0051082//unfolded protein binding	GO:0006270//DNA replication initiation;GO:0006334//nucleosome assembly	--
Unigene0020045	0.028	0.081	0	13.94	15.351	0.212	0.0363333	9.83433	8.08039	2.87809e-09	8.985e-07	ACO3	XP_016580635.1 PREDICTED: aconitate hydratase, cytoplasmic [Capsicum annuum]	Metabolism;Metabolism;Metabolism;Metabolism;Metabolism;Metabolism;Metabolism	Global and overview maps;Global and overview maps;Global and overview maps;Global and overview maps;Carbohydrate metabolism;Carbohydrate metabolism;Global and overview maps	ko01100//Metabolic pathways;ko01110//Biosynthesis of secondary metabolites;ko01200//Carbon metabolism;ko01230//Biosynthesis of amino acids;ko00630//Glyoxylate and dicarboxylate metabolism;ko00020//Citrate cycle (TCA cycle);ko01210//2-Oxocarboxylic acid metabolism	K01681;K01681;K01681;K01681;K01681;K01681;K01681	GO:0005575//cellular_component;GO:0005622//intracellular anatomical structure;GO:0005737//cytoplasm;GO:0009316//3-isopropylmalate dehydratase complex	GO:0003674//molecular_function;GO:0003824//catalytic activity;GO:0003861//3-isopropylmalate dehydratase activity;GO:0003994//aconitate hydratase activity;GO:0004409//homoaconitate hydratase activity;GO:0005488//binding;GO:0016829//lyase activity;GO:0016835//carbon-oxygen lyase activity;GO:0016836//hydro-lyase activity;GO:0043167//ion binding;GO:0043169//cation binding;GO:0046872//metal ion bindin…	GO:0005975//carbohydrate metabolic process;GO:0006081//cellular aldehyde metabolic process;GO:0006082//organic acid metabolic process;GO:0006097//glyoxylate cycle;GO:0006099//tricarboxylic acid cycle;GO:0008150//biological_process;GO:0008152//metabolic process;GO:0009085//lysine biosynthetic process;GO:0009098//leucine biosynthetic process;GO:0009987//cellular process;GO:0019629//propionate catab…	--
Unigene0095032	0.462	0.336	0.147	4.413	7.395	5.361	0.315	5.723	4.18335	2.93374e-09	9.11971e-07	--	-	-	-	-	-	-	-	-	--
Unigene0061947	2.899	2.815	5.213	31.913	29.331	29.048	3.64233	30.0973	3.0467	2.94623e-09	9.11971e-07	--	KAH7857043.1 hypothetical protein Vadar_008403 [Vaccinium darrowii]	-	-	-	-	-	-	-	--
Unigene0110644	0	0	0	7.832	6.817	2.557	0.001	5.73533	12.4857	2.95265e-09	9.11971e-07	--	-	-	-	-	-	-	-	-	--
Unigene0110861	9.457	8.276	9.629	19.044	25.69	22.11	9.12067	22.2813	1.28862	3.03752e-09	9.34871e-07	MT-CYB	OIV89211.1 hypothetical protein TanjilG_25023 [Lupinus angustifolius]	Metabolism;Metabolism	Global and overview maps;Energy metabolism	ko01100//Metabolic pathways;ko00190//Oxidative phosphorylation	K00412;K00412	GO:0000314//organellar small ribosomal subunit;GO:0005840//ribosome;GO:0009512//cytochrome b6f complex;GO:0016020//membrane;GO:0022627//cytosolic small ribosomal subunit	GO:0003735//structural constituent of ribosome;GO:0009055//electron transfer activity;GO:0016491//oxidoreductase activity	GO:0006412//translation	--
Unigene0127372	9.685	7.53	7.321	37.21	21.901	26.254	8.17867	28.455	1.79874	3.12091e-09	9.57153e-07	SCL3	KAF8398305.1 hypothetical protein HHK36_017232 [Tetracentron sinense]	-	-	-	-	-	-	-	GRAS
Unigene0093569	0.12	0.437	0.152	8.773	3.689	5.565	0.236333	6.009	4.66823	3.1338e-09	9.57734e-07	Os06g0718300	KAG1360999.1 putative UPF0496 protein 2 [Cocos nucifera]	-	-	-	-	-	-	-	--
Unigene0069655	9.032	4.678	3.822	103.468	30.714	54.382	5.844	62.8547	3.42699	3.18481e-09	9.6992e-07	--	KAG6486876.1 hypothetical protein ZIOFF_055457 [Zingiber officinale]	-	-	-	-	-	-	-	--
Unigene0112869	46.183	68.268	40.616	14.857	7.531	13.669	51.689	12.019	-2.10454	3.22329e-09	9.78219e-07	TIP2-3	XP_009384464.1 PREDICTED: probable aquaporin TIP2-1 [Musa acuminata subsp. malaccensis] [Musa acuminata]	-	-	-	-	GO:0016020//membrane	GO:0015267//channel activity	GO:0055085//transmembrane transport	--
Unigene0034238	0.016	0	0	6.37	6.006	0.213	0.00533333	4.19633	9.61988	3.27713e-09	9.88732e-07	UPL1	KAF3634472.1 E3 ubiquitin-protein ligase UPL2, partial [Capsicum annuum]	-	-	-	-	GO:0005575//cellular_component;GO:0005622//intracellular anatomical structure;GO:0005634//nucleus;GO:0005737//cytoplasm;GO:0005739//mitochondrion;GO:0005829//cytosol;GO:0043226//organelle;GO:0043227//membrane-bounded organelle;GO:0043229//intracellular organelle;GO:0043231//intracellular membrane-bounded organelle	GO:0003674//molecular_function;GO:0003824//catalytic activity;GO:0004842//ubiquitin-protein transferase activity;GO:0016627//oxidoreductase activity, acting on the CH-CH group of donors;GO:0016740//transferase activity;GO:0019787//ubiquitin-like protein transferase activity;GO:0061630//ubiquitin protein ligase activity;GO:0061659//ubiquitin-like protein ligase activity;GO:0140096//catalytic activ…	GO:0006464//cellular protein modification process;GO:0006629//lipid metabolic process;GO:0006807//nitrogen compound metabolic process;GO:0008150//biological_process;GO:0008152//metabolic process;GO:0009987//cellular process;GO:0016567//protein ubiquitination;GO:0019538//protein metabolic process;GO:0032446//protein modification by small protein conjugation;GO:0036211//protein modification process…	--
Unigene0126676	0.766	0.372	0.108	49.59	51.937	1.425	0.415333	34.3173	6.36852	3.28064e-09	9.88732e-07	R40G2	XP_016543886.1 PREDICTED: arp2/3 complex-activating protein rickA [Capsicum annuum]	-	-	-	-	-	-	-	--
Unigene0018323	31.823	37.003	31.514	11.422	10.363	11.089	33.4467	10.958	-1.60988	3.29798e-09	9.90532e-07	cemA	XP_010278479.1 PREDICTED: chloroplast envelope membrane protein isoform X3 [Nelumbo nucifera]	-	-	-	-	GO:0005575//cellular_component;GO:0005622//intracellular anatomical structure;GO:0005737//cytoplasm;GO:0005886//plasma membrane;GO:0009507//chloroplast;GO:0009526//plastid envelope;GO:0009528//plastid inner membrane;GO:0009536//plastid;GO:0009706//chloroplast inner membrane;GO:0009941//chloroplast envelope;GO:0016020//membrane;GO:0016021//integral component of membrane;GO:0019866//organelle inner…	-	GO:0006810//transport;GO:0006811//ion transport;GO:0008150//biological_process;GO:0051179//localization;GO:0051234//establishment of localization	--
Unigene0019858	73.556	103.813	68.915	202.514	169.764	157.167	82.0947	176.482	1.10416	3.35786e-09	1.00505e-06	PP2A9	XP_010941630.2 uncharacterized protein PHLOEM PROTEIN 2-LIKE A4-like [Elaeis guineensis]	-	-	-	-	GO:0032299//ribonuclease H2 complex	-	GO:0006401//RNA catabolic process	--
Unigene0076215	0.106	0.257	0.045	16.246	18.336	0.484	0.136	11.6887	6.42536	3.84331e-09	1.14641e-06	ECT2	KAF3660177.1 YTH domain-containing family protein 1 [Capsicum annuum]	-	-	-	-	GO:0005680//anaphase-promoting complex	GO:0003723//RNA binding	GO:0030071//regulation of mitotic metaphase/anaphase transition;GO:0031145//anaphase-promoting complex-dependent catabolic process	--
Unigene0113228	38.156	49.7	31.341	211.16	91.344	130.625	39.7323	144.376	1.86145	3.89413e-09	1.15761e-06	NAM-B2	QTV99351.1 NAC transcription factor [Lilium hybrid cultivar]	-	-	-	-	-	GO:0003677//DNA binding	GO:0006355//regulation of transcription, DNA-templated	NAC
Unigene0092961	0.274	0.399	0.174	15.355	4.673	4.798	0.282333	8.27533	4.87335	3.9742e-09	1.17739e-06	MSL8	XP_010943497.3 LOW QUALITY PROTEIN: mechanosensitive ion channel protein 6-like [Elaeis guineensis]	-	-	-	-	-	-	-	--
Unigene0013343	284.573	245.316	205.096	115.169	72.05	96.296	244.995	94.505	-1.37429	4.14536e-09	1.21992e-06	LOX1.5	OAY73084.1 putative linoleate 9S-lipoxygenase 5 [Ananas comosus]	Metabolism	Lipid metabolism	ko00591//Linoleic acid metabolism	K15718	-	GO:0005515//protein binding;GO:0016702//oxidoreductase activity, acting on single donors with incorporation of molecular oxygen, incorporation of two atoms of oxygen;GO:0046872//metal ion binding	-	--
Unigene0108932	25.621	20.916	38.465	8.185	4.002	5.755	28.334	5.98067	-2.24416	4.14576e-09	1.21992e-06	NIA1	OAY69725.1 Nitrate reductase (NADH) 1 [Ananas comosus]	Metabolism;Metabolism	Global and overview maps;Energy metabolism	ko01100//Metabolic pathways;ko00910//Nitrogen metabolism	K10534;K10534	GO:0005575//cellular_component;GO:0005622//intracellular anatomical structure;GO:0005737//cytoplasm;GO:0005829//cytosol	GO:0003674//molecular_function;GO:0003824//catalytic activity;GO:0005488//binding;GO:0008940//nitrate reductase activity;GO:0009055//electron transfer activity;GO:0009703//nitrate reductase (NADH) activity;GO:0016002//sulfite reductase activity;GO:0016491//oxidoreductase activity;GO:0016661//oxidoreductase activity, acting on other nitrogenous compounds as donors;GO:0020037//heme binding;GO:00301…	GO:0001505//regulation of neurotransmitter levels;GO:0006082//organic acid metabolic process;GO:0006790//sulfur compound metabolic process;GO:0006807//nitrogen compound metabolic process;GO:0006809//nitric oxide biosynthetic process;GO:0008150//biological_process;GO:0008152//metabolic process;GO:0009058//biosynthetic process;GO:0009987//cellular process;GO:0010124//phenylacetate catabolic process…	--
Unigene0119541	82.55	93.143	92.729	34.447	21.05	38.704	89.474	31.4003	-1.51069	4.19527e-09	1.23033e-06	PES1	XP_039113920.1 acyltransferase-like protein At1g54570, chloroplastic isoform X2 [Dioscorea cayenensis subsp. rotundata] [Dioscorea cayenensis]	-	-	-	-	GO:0005575//cellular_component;GO:0005622//intracellular anatomical structure;GO:0005737//cytoplasm;GO:0009507//chloroplast;GO:0009532//plastid stroma;GO:0009536//plastid;GO:0009570//chloroplast stroma;GO:0010287//plastoglobule;GO:0043226//organelle;GO:0043227//membrane-bounded organelle;GO:0043229//intracellular organelle;GO:0043231//intracellular membrane-bounded organelle	GO:0003674//molecular_function;GO:0003824//catalytic activity;GO:0004144//diacylglycerol O-acyltransferase activity;GO:0008374//O-acyltransferase activity;GO:0016411//acylglycerol O-acyltransferase activity;GO:0016740//transferase activity;GO:0016746//acyltransferase activity;GO:0016747//acyltransferase activity, transferring groups other than amino-acyl groups	GO:0006066//alcohol metabolic process;GO:0006629//lipid metabolic process;GO:0006638//neutral lipid metabolic process;GO:0006639//acylglycerol metabolic process;GO:0006641//triglyceride metabolic process;GO:0006720//isoprenoid metabolic process;GO:0006721//terpenoid metabolic process;GO:0008150//biological_process;GO:0008152//metabolic process;GO:0008610//lipid biosynthetic process;GO:0009058//bi…	--
Unigene0069482	91.8	104.494	128.197	37.196	22.981	43.179	108.164	34.452	-1.65056	4.39999e-09	1.28604e-06	--	XP_008790574.2 uncharacterized protein LOC103707741 isoform X1 [Phoenix dactylifera]	-	-	-	-	-	-	-	--
Unigene0037860	1.198	3.298	0	76.06	28.793	32.43	1.49867	45.761	4.93237	4.53573e-09	1.32128e-06	--	KAG1330597.1 hypothetical protein COCNU_02G005650 [Cocos nucifera]	-	-	-	-	-	-	-	--
Unigene0022614	1.466	2.399	1.381	6.184	6.735	5.382	1.74867	6.10033	1.80263	4.72072e-09	1.37058e-06	--	XP_008804150.1 uncharacterized protein LOC103717503 [Phoenix dactylifera]	-	-	-	-	-	-	-	--
Unigene0045089	2.046	6.008	1.867	60.792	15.741	22.922	3.307	33.1517	3.32549	5.22345e-09	1.5115e-06	SbtS	XP_010928976.1 subtilisin-like protease SBT3.9 [Elaeis guineensis]	-	-	-	-	-	GO:0008236//serine-type peptidase activity	GO:0006508//proteolysis;GO:0009306//protein secretion	--
Unigene0049304	0.109	0.159	0	63.892	64.402	0.499	0.0893333	42.931	8.90861	5.24103e-09	1.51157e-06	RPS5	PHT43447.1 40S ribosomal protein S5-1 [Capsicum baccatum]	Genetic Information Processing	Translation	ko03010//Ribosome	K02989	GO:0000314//organellar small ribosomal subunit;GO:0022627//cytosolic small ribosomal subunit	GO:0003735//structural constituent of ribosome	GO:0006412//translation	--
Unigene0004693	0.102	0.148	0	62.065	72.596	0.31	0.0833333	44.9903	9.07651	5.26344e-09	1.51302e-06	CAB13	XP_016565396.1 PREDICTED: chlorophyll a-b binding protein 13, chloroplastic [Capsicum annuum]	Metabolism;Metabolism	Global and overview maps;Energy metabolism	ko01100//Metabolic pathways;ko00196//Photosynthesis - antenna proteins	K08914;K08914	GO:0005575//cellular_component;GO:0005622//intracellular anatomical structure;GO:0005737//cytoplasm;GO:0009507//chloroplast;GO:0009521//photosystem;GO:0009522//photosystem I;GO:0009523//photosystem II;GO:0009526//plastid envelope;GO:0009532//plastid stroma;GO:0009534//chloroplast thylakoid;GO:0009535//chloroplast thylakoid membrane;GO:0009536//plastid;GO:0009570//chloroplast stroma;GO:0009579//th…	GO:0003674//molecular_function;GO:0005488//binding;GO:0016168//chlorophyll binding;GO:0031409//pigment binding;GO:0043167//ion binding;GO:0043168//anion binding;GO:0043169//cation binding;GO:0046872//metal ion binding;GO:0046906//tetrapyrrole binding;GO:0097159//organic cyclic compound binding;GO:1901363//heterocyclic compound binding	GO:0006091//generation of precursor metabolites and energy;GO:0006464//cellular protein modification process;GO:0006807//nitrogen compound metabolic process;GO:0008150//biological_process;GO:0008152//metabolic process;GO:0009314//response to radiation;GO:0009416//response to light stimulus;GO:0009628//response to abiotic stimulus;GO:0009765//photosynthesis, light harvesting;GO:0009768//photosynth…	--
Unigene0067492	19.326	14.316	28.067	1.697	0.817	0.499	20.5697	1.00433	-4.35621	5.71838e-09	1.63839e-06	CUR09	PIA58562.1 hypothetical protein AQUCO_00500469v1 [Aquilegia coerulea]	-	-	-	-	-	-	-	--
Unigene0003519	0.03	0.043	0.038	18.739	19.053	0.045	0.037	12.6123	8.41309	5.86659e-09	1.67535e-06	GDCSP	PHT66603.1 Glycine dehydrogenase (decarboxylating) 2, mitochondrial [Capsicum annuum]	Metabolism;Metabolism;Metabolism;Metabolism;Metabolism	Global and overview maps;Global and overview maps;Global and overview maps;Carbohydrate metabolism;Amino acid metabolism	ko01100//Metabolic pathways;ko01110//Biosynthesis of secondary metabolites;ko01200//Carbon metabolism;ko00630//Glyoxylate and dicarboxylate metabolism;ko00260//Glycine, serine and threonine metabolism	K00281;K00281;K00281;K00281;K00281	GO:0005575//cellular_component;GO:0005576//extracellular region;GO:0005622//intracellular anatomical structure;GO:0005737//cytoplasm;GO:0005739//mitochondrion;GO:0009507//chloroplast;GO:0009526//plastid envelope;GO:0009532//plastid stroma;GO:0009534//chloroplast thylakoid;GO:0009536//plastid;GO:0009570//chloroplast stroma;GO:0009579//thylakoid;GO:0009941//chloroplast envelope;GO:0031967//organell…	GO:0003674//molecular_function;GO:0003824//catalytic activity;GO:0003961//O-acetylhomoserine aminocarboxypropyltransferase activity;GO:0004124//cysteine synthase activity;GO:0004375//glycine dehydrogenase (decarboxylating) activity;GO:0004837//tyrosine decarboxylase activity;GO:0016491//oxidoreductase activity;GO:0016638//oxidoreductase activity, acting on the CH-NH2 group of donors;GO:0016642//o…	GO:0001505//regulation of neurotransmitter levels;GO:0006082//organic acid metabolic process;GO:0006520//cellular amino acid metabolic process;GO:0006544//glycine metabolic process;GO:0006546//glycine catabolic process;GO:0006807//nitrogen compound metabolic process;GO:0008150//biological_process;GO:0008152//metabolic process;GO:0008652//cellular amino acid biosynthetic process;GO:0009056//catabo…	--
Unigene0001640	0.249	0.242	0	24.98	24.836	0.631	0.163667	16.8157	6.6829	5.99477e-09	1.70636e-06	MODA	XP_016550448.1 PREDICTED: NADP-dependent malic enzyme, chloroplastic isoform X2 [Capsicum annuum]	Metabolism;Metabolism;Metabolism;Metabolism	Global and overview maps;Global and overview maps;Carbohydrate metabolism;Energy metabolism	ko01100//Metabolic pathways;ko01200//Carbon metabolism;ko00620//Pyruvate metabolism;ko00710//Carbon fixation in photosynthetic organisms	K00029;K00029;K00029;K00029	GO:0005575//cellular_component;GO:0005622//intracellular anatomical structure;GO:0005737//cytoplasm;GO:0009507//chloroplast;GO:0009536//plastid;GO:0043226//organelle;GO:0043227//membrane-bounded organelle;GO:0043229//intracellular organelle;GO:0043231//intracellular membrane-bounded organelle	GO:0000166//nucleotide binding;GO:0003674//molecular_function;GO:0003824//catalytic activity;GO:0004470//malic enzyme activity;GO:0004471//malate dehydrogenase (decarboxylating) (NAD+) activity;GO:0004473//malate dehydrogenase (decarboxylating) (NADP+) activity;GO:0005488//binding;GO:0008948//oxaloacetate decarboxylase activity;GO:0016491//oxidoreductase activity;GO:0016614//oxidoreductase activi…	GO:0008150//biological_process;GO:0008152//metabolic process	--
Unigene0012981	0.208	0.26	0.113	15.844	16.791	0.452	0.193667	11.029	5.83158	6.07482e-09	1.71789e-06	CD4B	XP_016550293.1 PREDICTED: ATP-dependent Clp protease ATP-binding subunit ClpA homolog CD4B, chloroplastic [Capsicum annuum]	-	-	-	-	GO:0000502//proteasome complex;GO:0005575//cellular_component;GO:0005622//intracellular anatomical structure;GO:0005737//cytoplasm;GO:0009360//DNA polymerase III complex;GO:0009368//endopeptidase Clp complex;GO:0009376//HslUV protease complex;GO:0009379//Holliday junction helicase complex;GO:0009507//chloroplast;GO:0009536//plastid;GO:0033104//type VI protein secretion system complex;GO:0043226//…	GO:0000166//nucleotide binding;GO:0003674//molecular_function;GO:0003677//DNA binding;GO:0003723//RNA binding;GO:0003724//RNA helicase activity;GO:0003887//DNA-directed DNA polymerase activity;GO:0003924//GTPase activity;GO:0004176//ATP-dependent peptidase activity;GO:0004252//serine-type endopeptidase activity;GO:0005198//structural molecule activity;GO:0005488//binding;GO:0005515//protein bindi…	GO:0002949//tRNA threonylcarbamoyladenosine modification;GO:0006260//DNA replication;GO:0006281//DNA repair;GO:0006310//DNA recombination;GO:0006355//regulation of transcription, DNA-templated;GO:0006457//protein folding;GO:0006508//proteolysis;GO:0006807//nitrogen compound metabolic process;GO:0008150//biological_process;GO:0008152//metabolic process;GO:0009306//protein secretion;GO:0010498//pro…	--
Unigene0047716	0.285	0.208	0.725	50.013	55.679	0.652	0.406	35.448	6.44808	6.09264e-09	1.71789e-06	FBA2	XP_016560542.1 PREDICTED: fructose-bisphosphate aldolase 1, chloroplastic-like [Capsicum annuum]	Metabolism;Metabolism;Metabolism;Metabolism;Metabolism;Metabolism;Metabolism;Metabolism	Global and overview maps;Global and overview maps;Global and overview maps;Global and overview maps;Carbohydrate metabolism;Energy metabolism;Carbohydrate metabolism;Carbohydrate metabolism	ko01100//Metabolic pathways;ko01110//Biosynthesis of secondary metabolites;ko01200//Carbon metabolism;ko01230//Biosynthesis of amino acids;ko00010//Glycolysis / Gluconeogenesis;ko00710//Carbon fixation in photosynthetic organisms;ko00030//Pentose phosphate pathway;ko00051//Fructose and mannose metabolism	K01623;K01623;K01623;K01623;K01623;K01623;K01623;K01623	-	GO:0004332//fructose-bisphosphate aldolase activity	GO:0006096//glycolytic process	--
Unigene0004726	313.845	390.593	437.526	76.926	77.677	157.448	380.655	104.017	-1.87166	6.09446e-09	1.71789e-06	INV1	AJG44464.1 cell wall invertase [Lilium davidii var. unicolor] [Lilium davidii]	Metabolism;Metabolism;Metabolism;Metabolism	Global and overview maps;Global and overview maps;Carbohydrate metabolism;Carbohydrate metabolism	ko01100//Metabolic pathways;ko01110//Biosynthesis of secondary metabolites;ko00500//Starch and sucrose metabolism;ko00052//Galactose metabolism	K01193;K01193;K01193;K01193	-	-	-	--
Unigene0013548	105.949	117.043	70.087	428.775	223.85	253.481	97.693	302.035	1.62839	6.22207e-09	1.7482e-06	--	XP_002265489.2 PREDICTED: universal stress protein PHOS34 [Vitis vinifera]	-	-	-	-	-	-	-	--
Unigene0050649	42.4	27.652	32.544	0.958	3.69	2.251	34.1987	2.29967	-3.89444	6.37354e-09	1.785e-06	--	OIW02226.1 hypothetical protein TanjilG_23934 [Lupinus angustifolius]	-	-	-	-	-	-	-	--
Unigene0008162	0.142	0.052	0.022	10.716	12.081	0.162	0.072	7.653	6.73188	6.47371e-09	1.80724e-06	FdGOGAT	NP_001311623.1 ferredoxin-dependent glutamate synthase, chloroplastic [Capsicum annuum]	Metabolism;Metabolism	Carbohydrate metabolism;Energy metabolism	ko00630//Glyoxylate and dicarboxylate metabolism;ko00910//Nitrogen metabolism	K00284;K00284	GO:0005575//cellular_component;GO:0005622//intracellular anatomical structure;GO:0005737//cytoplasm;GO:0009507//chloroplast;GO:0009526//plastid envelope;GO:0009532//plastid stroma;GO:0009536//plastid;GO:0009570//chloroplast stroma;GO:0009941//chloroplast envelope;GO:0031967//organelle envelope;GO:0031975//envelope;GO:0043226//organelle;GO:0043227//membrane-bounded organelle;GO:0043229//intracellu…	GO:0003674//molecular_function;GO:0003824//catalytic activity;GO:0004452//isopentenyl-diphosphate delta-isomerase activity;GO:0005488//binding;GO:0005515//protein binding;GO:0015930//glutamate synthase activity;GO:0016041//glutamate synthase (ferredoxin) activity;GO:0016491//oxidoreductase activity;GO:0016638//oxidoreductase activity, acting on the CH-NH2 group of donors;GO:0016643//oxidoreductas…	GO:0001505//regulation of neurotransmitter levels;GO:0006082//organic acid metabolic process;GO:0006520//cellular amino acid metabolic process;GO:0006536//glutamate metabolic process;GO:0006537//glutamate biosynthetic process;GO:0006541//glutamine metabolic process;GO:0006807//nitrogen compound metabolic process;GO:0008150//biological_process;GO:0008152//metabolic process;GO:0008299//isoprenoid b…	--
Unigene0083308	0.065	0	0.041	15.639	15.333	0.198	0.0353333	10.39	8.19995	6.84251e-09	1.9041e-06	At4g34450	KAF3679041.1 Coatomer subunit gamma-2 [Capsicum annuum]	-	-	-	-	GO:0000139//Golgi membrane;GO:0005575//cellular_component;GO:0005622//intracellular anatomical structure;GO:0005737//cytoplasm;GO:0005794//Golgi apparatus;GO:0005798//Golgi-associated vesicle;GO:0005829//cytosol;GO:0005886//plasma membrane;GO:0005911//cell-cell junction;GO:0009506//plasmodesma;GO:0009507//chloroplast;GO:0009536//plastid;GO:0012505//endomembrane system;GO:0012506//vesicle membrane…	GO:0003674//molecular_function;GO:0005198//structural molecule activity;GO:0005515//protein binding	GO:0006810//transport;GO:0006886//intracellular protein transport;GO:0008104//protein localization;GO:0008150//biological_process;GO:0015031//protein transport;GO:0015833//peptide transport;GO:0016192//vesicle-mediated transport;GO:0033036//macromolecule localization;GO:0034613//cellular protein localization;GO:0042886//amide transport;GO:0045184//establishment of protein localization;GO:0046907/…	--
Unigene0095325	16.146	12.598	9.985	31.578	40.858	42.922	12.9097	38.4527	1.57463	7.03806e-09	1.95228e-06	COL10	AIF76294.1 CONSTANS-like protein, partial [Lilium hybrid cultivar]	-	-	-	-	-	GO:0005515//protein binding;GO:0008270//zinc ion binding	-	--
Unigene0127408	85.67	93.887	119.424	44.73	41.052	40.849	99.6603	42.2103	-1.23942	7.16259e-09	1.98051e-06	HPCA1	XP_009417849.1 PREDICTED: probable leucine-rich repeat receptor-like protein kinase At5g49770 isoform X1 [Musa acuminata subsp. malaccensis] [Musa acuminata]	-	-	-	-	-	GO:0003956//NAD(P)+-protein-arginine ADP-ribosyltransferase activity;GO:0004672//protein kinase activity;GO:0005515//protein binding;GO:0005524//ATP binding	GO:0006468//protein phosphorylation;GO:0006471//protein ADP-ribosylation	--
Unigene0019542	19.936	16.747	19.827	53.404	40.987	41.052	18.8367	45.1477	1.26111	7.29458e-09	2.01063e-06	--	XP_039138303.1 uncharacterized protein LOC120275698 isoform X2 [Dioscorea cayenensis subsp. rotundata] [Dioscorea cayenensis]	-	-	-	-	-	-	-	--
Unigene0097303	39.264	28.44	35.92	12.542	12.927	12.45	34.5413	12.6397	-1.45037	7.37319e-09	2.02588e-06	BGLU22	XP_020274274.1 beta-glucosidase 11-like [Asparagus officinalis]	Metabolism;Metabolism;Metabolism;Metabolism;Metabolism	Global and overview maps;Global and overview maps;Carbohydrate metabolism;Biosynthesis of other secondary metabolites;Metabolism of other amino acids	ko01100//Metabolic pathways;ko01110//Biosynthesis of secondary metabolites;ko00500//Starch and sucrose metabolism;ko00999//Biosynthesis of various plant secondary metabolites;ko00460//Cyanoamino acid metabolism	K01188;K01188;K01188;K01188;K01188	GO:0009341//beta-galactosidase complex	GO:0004553//hydrolase activity, hydrolyzing O-glycosyl compounds;GO:0004565//beta-galactosidase activity	GO:0005975//carbohydrate metabolic process;GO:0006012//galactose metabolic process	--
Unigene0104207	114.234	162.399	37.35	823.502	422.547	552.71	104.661	599.586	2.51824	7.42655e-09	2.02917e-06	AS1	ANG57908.1 polyphenol oxidase 2 [Lilium hybrid cultivar]	Metabolism;Metabolism;Metabolism;Metabolism	Global and overview maps;Global and overview maps;Amino acid metabolism;Biosynthesis of other secondary metabolites	ko01100//Metabolic pathways;ko01110//Biosynthesis of secondary metabolites;ko00350//Tyrosine metabolism;ko00950//Isoquinoline alkaloid biosynthesis	K00422;K00422;K00422;K00422	-	GO:0004097//catechol oxidase activity;GO:0016491//oxidoreductase activity	-	--
Unigene0064768	21.297	11.745	41.131	0.394	0.759	1.621	24.7243	0.924667	-4.74085	7.43174e-09	2.02917e-06	LTPG5	XP_010923642.1 non-specific lipid transfer protein GPI-anchored 2 [Elaeis guineensis]	-	-	-	-	GO:0005575//cellular_component;GO:0005576//extracellular region;GO:0005886//plasma membrane;GO:0016020//membrane;GO:0031224//intrinsic component of membrane;GO:0031225//anchored component of membrane;GO:0031226//intrinsic component of plasma membrane;GO:0046658//anchored component of plasma membrane;GO:0071944//cell periphery	GO:0003674//molecular_function;GO:0005488//binding;GO:0008289//lipid binding	GO:0006810//transport;GO:0006869//lipid transport;GO:0008150//biological_process;GO:0010876//lipid localization;GO:0033036//macromolecule localization;GO:0051179//localization;GO:0051234//establishment of localization;GO:0071702//organic substance transport	--
Unigene0006100	0.491	0.143	0.062	32.037	29.795	0.672	0.232	20.8347	6.48872	7.7671e-09	2.11411e-06	VHA-B2	XP_016539985.1 PREDICTED: V-type proton ATPase subunit B2 [Capsicum annuum]	Metabolism;Metabolism;Cellular Processes	Global and overview maps;Energy metabolism;Transport and catabolism	ko01100//Metabolic pathways;ko00190//Oxidative phosphorylation;ko04145//Phagosome	K02147;K02147;K02147	GO:0000275//mitochondrial proton-transporting ATP synthase complex, catalytic sector F(1);GO:0009288//bacterial-type flagellum;GO:0016469//proton-transporting two-sector ATPase complex;GO:0016471//vacuolar proton-transporting V-type ATPase complex;GO:0030257//type III protein secretion system complex;GO:0045261//proton-transporting ATP synthase complex, catalytic core F(1);GO:0045262//plasma memb…	GO:0005524//ATP binding;GO:0008553//P-type proton-exporting transporter activity;GO:0016887//ATP hydrolysis activity;GO:0046933//proton-transporting ATP synthase activity, rotational mechanism;GO:0046961//proton-transporting ATPase activity, rotational mechanism	GO:0001539//cilium or flagellum-dependent cell motility;GO:0015986//ATP synthesis coupled proton transport;GO:0030254//protein secretion by the type III secretion system;GO:0046034//ATP metabolic process;GO:1902600//proton transmembrane transport	--
Unigene0001844	36.875	35.324	28.715	6.322	10.438	8.962	33.638	8.574	-1.97205	7.98382e-09	2.16633e-06	--	KAG5526144.1 hypothetical protein RHGRI_032430 [Rhododendron griersonianum]	-	-	-	-	-	-	-	--
Unigene0130796	0.286	0	0.121	43.442	43.267	0.725	0.135667	29.1447	7.74702	8.29335e-09	2.24047e-06	FER1	PHT78313.1 Ferritin-2, chloroplastic [Capsicum annuum]	-	-	-	-	-	GO:0008199//ferric iron binding;GO:0016491//oxidoreductase activity;GO:0046872//metal ion binding	-	--
Unigene0116698	0.807	0.784	0.769	4.967	8.953	21.711	0.786667	11.877	3.91627	8.30853e-09	2.24047e-06	--	XP_010943240.1 uncharacterized protein LOC105061026 [Elaeis guineensis]	-	-	-	-	-	-	-	--
Unigene0034312	7.839	8.511	3.661	38.315	22.634	34.221	6.67033	31.7233	2.24971	8.34574e-09	2.24356e-06	GATL6	XP_020090256.1 probable galacturonosyltransferase-like 6 [Ananas comosus]	-	-	-	-	-	GO:0016757//glycosyltransferase activity	-	--
Unigene0010416	0.216	0.105	0	12.48	13.695	0.876	0.107	9.017	6.39696	8.46235e-09	2.26791e-06	CAFP	KAF3631376.1 Cell division cycle protein 48 -like protein [Capsicum annuum]	Genetic Information Processing	Folding, sorting and degradation	ko04141//Protein processing in endoplasmic reticulum	K13525	GO:0000502//proteasome complex;GO:0009360//DNA polymerase III complex;GO:0009368//endopeptidase Clp complex;GO:0009376//HslUV protease complex;GO:0009379//Holliday junction helicase complex	GO:0003677//DNA binding;GO:0003678//DNA helicase activity;GO:0003688//DNA replication origin binding;GO:0003723//RNA binding;GO:0003724//RNA helicase activity;GO:0003887//DNA-directed DNA polymerase activity;GO:0004176//ATP-dependent peptidase activity;GO:0004222//metalloendopeptidase activity;GO:0004252//serine-type endopeptidase activity;GO:0004386//helicase activity;GO:0005198//structural mole…	GO:0002949//tRNA threonylcarbamoyladenosine modification;GO:0006260//DNA replication;GO:0006270//DNA replication initiation;GO:0006275//regulation of DNA replication;GO:0006281//DNA repair;GO:0006310//DNA recombination;GO:0006355//regulation of transcription, DNA-templated;GO:0006508//proteolysis;GO:0006511//ubiquitin-dependent protein catabolic process;GO:0009306//protein secretion;GO:0010498//p…	--
Unigene0038113	0.141	0.103	0	25.015	26.613	0.751	0.0813333	17.4597	7.74596	8.56078e-09	2.28725e-06	TIFY6B	PHT99090.1 hypothetical protein BC332_31927 [Capsicum chinense]	Environmental Information Processing	Signal transduction	ko04075//Plant hormone signal transduction	K13464	GO:0005575//cellular_component;GO:0005622//intracellular anatomical structure;GO:0005634//nucleus;GO:0043226//organelle;GO:0043227//membrane-bounded organelle;GO:0043229//intracellular organelle;GO:0043231//intracellular membrane-bounded organelle	GO:0003674//molecular_function;GO:0003712//transcription coregulator activity;GO:0003714//transcription corepressor activity;GO:0005488//binding;GO:0005515//protein binding;GO:0042802//identical protein binding;GO:0140110//transcription regulator activity	GO:0001101//response to acid chemical;GO:0006139//nucleobase-containing compound metabolic process;GO:0006351//transcription, DNA-templated;GO:0006355//regulation of transcription, DNA-templated;GO:0006725//cellular aromatic compound metabolic process;GO:0006807//nitrogen compound metabolic process;GO:0006950//response to stress;GO:0006952//defense response;GO:0007154//cell communication;GO:00071…	--
Unigene0038415	11.406	12.683	2.955	52.825	50.723	59.316	9.01467	54.288	2.59029	8.9928e-09	2.39339e-06	NAC098	AXU39996.1 NAC protein [Lilium pumilum]	-	-	-	-	-	GO:0003677//DNA binding	GO:0006355//regulation of transcription, DNA-templated	NAC
Unigene0020288	13.591	17.585	11.975	53.776	32.479	33.912	14.3837	40.0557	1.47757	9.013e-09	2.39339e-06	AVT6C	KAG0488747.1 hypothetical protein HPP92_007558 [Vanilla planifolia]	-	-	-	-	GO:0005887//integral component of plasma membrane	GO:0015173//aromatic amino acid transmembrane transporter activity	GO:0003333//amino acid transmembrane transport;GO:0015801//aromatic amino acid transport	--
Unigene0117764	0.101	0.049	0.043	17.119	19.027	0.102	0.0643333	12.0827	7.55316	9.45008e-09	2.49636e-06	--	KAF3662287.1 hypothetical protein FXO37_12534 [Capsicum annuum]	-	-	-	-	-	-	-	--
Unigene0005382	0	0	0	5.979	3.338	3.768	0.001	4.36167	12.0907	9.45809e-09	2.49636e-06	--	-	-	-	-	-	-	-	-	--
Unigene0023588	20.064	22.725	10.044	95.462	64.586	52.738	17.611	70.9287	2.00989	1.01008e-08	2.65794e-06	NPF2.13	XP_020257111.1 protein NRT1/ PTR FAMILY 2.13-like [Asparagus officinalis]	-	-	-	-	GO:0016020//membrane	GO:0015333//peptide:proton symporter activity;GO:0022857//transmembrane transporter activity	GO:0015833//peptide transport;GO:0055085//transmembrane transport	--
Unigene0054775	0.091	0.133	0	47.393	47.32	0.418	0.0746667	31.7103	8.73027	1.03592e-08	2.71588e-06	RPS4	KAF3666446.1 40S ribosomal protein S4 [Capsicum annuum]	Genetic Information Processing	Translation	ko03010//Ribosome	K02987	GO:0005575//cellular_component;GO:0005622//intracellular anatomical structure;GO:0005737//cytoplasm;GO:0005840//ribosome;GO:0032991//protein-containing complex;GO:0043226//organelle;GO:0043228//non-membrane-bounded organelle;GO:0043229//intracellular organelle;GO:0043232//intracellular non-membrane-bounded organelle;GO:1990904//ribonucleoprotein complex	GO:0003674//molecular_function;GO:0003676//nucleic acid binding;GO:0003723//RNA binding;GO:0003735//structural constituent of ribosome;GO:0005198//structural molecule activity;GO:0005488//binding;GO:0019843//rRNA binding;GO:0097159//organic cyclic compound binding;GO:1901363//heterocyclic compound binding	GO:0006412//translation;GO:0006518//peptide metabolic process;GO:0006807//nitrogen compound metabolic process;GO:0008150//biological_process;GO:0008152//metabolic process;GO:0009058//biosynthetic process;GO:0009059//macromolecule biosynthetic process;GO:0009987//cellular process;GO:0010467//gene expression;GO:0019538//protein metabolic process;GO:0034641//cellular nitrogen compound metabolic proc…	--
Unigene0068374	0.282	0.821	0	33.231	16.882	21.887	0.367667	24	6.02849	1.04351e-08	2.72126e-06	--	XP_022930603.1 uncharacterized protein LOC111437010 [Cucurbita moschata]	Metabolism;Metabolism;Metabolism;Metabolism;Metabolism	Global and overview maps;Global and overview maps;Carbohydrate metabolism;Biosynthesis of other secondary metabolites;Metabolism of other amino acids	ko01100//Metabolic pathways;ko01110//Biosynthesis of secondary metabolites;ko00500//Starch and sucrose metabolism;ko00999//Biosynthesis of various plant secondary metabolites;ko00460//Cyanoamino acid metabolism	K05349;K05349;K05349;K05349;K05349	-	GO:0004553//hydrolase activity, hydrolyzing O-glycosyl compounds	GO:0005975//carbohydrate metabolic process	--
Unigene0002413	157.671	93.998	142.261	43.254	33.758	49.232	131.31	42.0813	-1.64172	1.04885e-08	2.72701e-06	CAT5	XP_020251333.1 cationic amino acid transporter 5 isoform X1 [Asparagus officinalis]	-	-	-	-	GO:0005575//cellular_component;GO:0005886//plasma membrane;GO:0016020//membrane;GO:0016021//integral component of membrane;GO:0031224//intrinsic component of membrane;GO:0071944//cell periphery	GO:0003674//molecular_function;GO:0005215//transporter activity;GO:0015171//amino acid transmembrane transporter activity;GO:0022857//transmembrane transporter activity	GO:0006810//transport;GO:0006811//ion transport;GO:0006820//anion transport;GO:0006865//amino acid transport;GO:0008150//biological_process;GO:0009847//spore germination;GO:0015711//organic anion transport;GO:0015849//organic acid transport;GO:0046942//carboxylic acid transport;GO:0051179//localization;GO:0051234//establishment of localization;GO:0055085//transmembrane transport;GO:0071702//organ…	--
Unigene0034331	0.053	0.077	0	30.065	30.834	0.162	0.0433333	20.3537	8.8756	1.13682e-08	2.94693e-06	PDI	PHU14629.1 Protein disulfide-isomerase [Capsicum chinense]	Genetic Information Processing	Folding, sorting and degradation	ko04141//Protein processing in endoplasmic reticulum	K09580	GO:0005575//cellular_component;GO:0005622//intracellular anatomical structure;GO:0005737//cytoplasm;GO:0005783//endoplasmic reticulum;GO:0005788//endoplasmic reticulum lumen;GO:0012505//endomembrane system;GO:0031974//membrane-enclosed lumen;GO:0043226//organelle;GO:0043227//membrane-bounded organelle;GO:0043229//intracellular organelle;GO:0043231//intracellular membrane-bounded organelle;GO:0043…	GO:0003674//molecular_function;GO:0003756//protein disulfide isomerase activity;GO:0003824//catalytic activity;GO:0015035//protein-disulfide reductase activity;GO:0015036//disulfide oxidoreductase activity;GO:0016209//antioxidant activity;GO:0016491//oxidoreductase activity;GO:0016667//oxidoreductase activity, acting on a sulfur group of donors;GO:0016853//isomerase activity;GO:0016860//intramole…	GO:0006457//protein folding;GO:0006790//sulfur compound metabolic process;GO:0008150//biological_process;GO:0009306//protein secretion;GO:0009987//cellular process;GO:0019725//cellular homeostasis;GO:0042592//homeostatic process;GO:0045454//cell redox homeostasis;GO:0050789//regulation of biological process;GO:0050794//regulation of cellular process;GO:0065007//biological regulation;GO:0065008//r…	--
Unigene0056651	49.091	65.803	103.377	14.177	10.869	20.515	72.757	15.187	-2.26025	1.15232e-08	2.97824e-06	NIP1-1	KAG1335286.1 aquaporin NIP1-1 [Cocos nucifera]	-	-	-	-	GO:0016020//membrane	GO:0015267//channel activity	GO:0055085//transmembrane transport	--
Unigene0108879	0.427	0.996	0.108	41.066	3.98	15.22	0.510333	20.0887	5.2988	1.22637e-08	3.16027e-06	ZOX1	THU73524.1 hypothetical protein C4D60_Mb04t23780 [Musa balbisiana]	Metabolism;Metabolism	Global and overview maps;Metabolism of terpenoids and polyketides	ko01110//Biosynthesis of secondary metabolites;ko00908//Zeatin biosynthesis	K13495;K13495	-	GO:0008194//UDP-glycosyltransferase activity;GO:0016758//hexosyltransferase activity	-	--
Unigene0023978	11.932	15.813	13.437	37.457	27.152	26.96	13.7273	30.523	1.15285	1.25791e-08	3.22501e-06	AHK3	KAH7664077.1 histidine kinase 2/3/4 (cytokinin receptor) protein [Dioscorea alata]	Environmental Information Processing	Signal transduction	ko04075//Plant hormone signal transduction	K14489	GO:0016020//membrane	GO:0000155//phosphorelay sensor kinase activity;GO:0000156//phosphorelay response regulator activity;GO:0003677//DNA binding;GO:0003700//DNA-binding transcription factor activity;GO:0004673//protein histidine kinase activity;GO:0005524//ATP binding	GO:0000160//phosphorelay signal transduction system;GO:0006355//regulation of transcription, DNA-templated;GO:0006796//phosphate-containing compound metabolic process;GO:0006808//regulation of nitrogen utilization;GO:0006817//phosphate ion transport;GO:0007165//signal transduction	--
Unigene0077968	0	0	0	7.768	9.575	0.138	0.001	5.827	12.5085	1.2589e-08	3.22501e-06	At4g31480	XP_016543579.1 PREDICTED: coatomer subunit beta-1 [Capsicum annuum]	-	-	-	-	GO:0030117//membrane coat;GO:0030126//COPI vesicle coat	GO:0005198//structural molecule activity;GO:0005515//protein binding	GO:0006886//intracellular protein transport;GO:0016192//vesicle-mediated transport	--
Unigene0054896	26.864	29.736	30.477	68.907	139.155	95.468	29.0257	101.177	1.80148	1.26424e-08	3.2292e-06	PR5K	KAG1326437.1 putative rust resistance kinase Lr10-like [Cocos nucifera]	-	-	-	-	-	GO:0004672//protein kinase activity;GO:0005524//ATP binding	GO:0006468//protein phosphorylation	--
Unigene0075449	0.065	0	0.083	41.339	45.054	0.099	0.0493333	28.8307	9.19083	1.31404e-08	3.34658e-06	RPL4	XP_016542468.1 PREDICTED: 60S ribosomal protein L4 [Capsicum annuum]	Genetic Information Processing	Translation	ko03010//Ribosome	K02930	GO:0005840//ribosome;GO:0022625//cytosolic large ribosomal subunit	GO:0003735//structural constituent of ribosome	GO:0006412//translation	--
Unigene0093246	0.242	0.235	0.102	31.758	36.222	0.491	0.193	22.8237	6.88579	1.32272e-08	3.35886e-06	GLX1	XP_016560130.1 PREDICTED: putative lactoylglutathione lyase [Capsicum annuum]	Metabolism;Metabolism	Global and overview maps;Carbohydrate metabolism	ko01100//Metabolic pathways;ko00620//Pyruvate metabolism	K01759;K01759	GO:0005575//cellular_component;GO:0005622//intracellular anatomical structure;GO:0005737//cytoplasm;GO:0005773//vacuole;GO:0005777//peroxisome;GO:0005829//cytosol;GO:0005886//plasma membrane;GO:0009507//chloroplast;GO:0009526//plastid envelope;GO:0009536//plastid;GO:0009941//chloroplast envelope;GO:0016020//membrane;GO:0031967//organelle envelope;GO:0031975//envelope;GO:0042579//microbody;GO:0043…	GO:0003674//molecular_function;GO:0003824//catalytic activity;GO:0003868//4-hydroxyphenylpyruvate dioxygenase activity;GO:0004462//lactoylglutathione lyase activity;GO:0005488//binding;GO:0008687//3,4-dihydroxyphenylacetate 2,3-dioxygenase activity;GO:0016151//nickel cation binding;GO:0016491//oxidoreductase activity;GO:0016829//lyase activity;GO:0016846//carbon-sulfur lyase activity;GO:0018577//…	GO:0005975//carbohydrate metabolic process;GO:0006081//cellular aldehyde metabolic process;GO:0006082//organic acid metabolic process;GO:0006089//lactate metabolic process;GO:0006559//L-phenylalanine catabolic process;GO:0006572//tyrosine catabolic process;GO:0006950//response to stress;GO:0006970//response to osmotic stress;GO:0006979//response to oxidative stress;GO:0008150//biological_process;…	--
Unigene0007316	3.626	5.946	5.287	1.047	0.793	1.167	4.953	1.00233	-2.30494	1.35554e-08	3.43219e-06	--	-	-	-	-	-	-	-	-	--
Unigene0130640	0.104	0.152	0.132	14.42	16.182	0.634	0.129333	10.412	6.33101	1.40129e-08	3.53774e-06	FAD7	XP_016575593.1 PREDICTED: omega-3 fatty acid desaturase, chloroplastic-like [Capsicum annuum]	-	-	-	-	GO:0005575//cellular_component;GO:0005622//intracellular anatomical structure;GO:0005737//cytoplasm;GO:0009507//chloroplast;GO:0009526//plastid envelope;GO:0009536//plastid;GO:0009941//chloroplast envelope;GO:0016020//membrane;GO:0031090//organelle membrane;GO:0031967//organelle envelope;GO:0031969//chloroplast membrane;GO:0031975//envelope;GO:0042170//plastid membrane;GO:0043226//organelle;GO:00…	GO:0003674//molecular_function;GO:0003824//catalytic activity;GO:0016491//oxidoreductase activity;GO:0016705//oxidoreductase activity, acting on paired donors, with incorporation or reduction of molecular oxygen;GO:0016717//oxidoreductase activity, acting on paired donors, with oxidation of a pair of donors resulting in the reduction of molecular oxygen to two molecules of water	GO:0006082//organic acid metabolic process;GO:0006629//lipid metabolic process;GO:0006631//fatty acid metabolic process;GO:0006633//fatty acid biosynthetic process;GO:0006636//unsaturated fatty acid biosynthetic process;GO:0008150//biological_process;GO:0008152//metabolic process;GO:0008610//lipid biosynthetic process;GO:0009058//biosynthetic process;GO:0009987//cellular process;GO:0016053//organ…	--
Unigene0038786	0.188	0.091	0.08	9.585	3.442	3.818	0.119667	5.615	5.55219	1.41972e-08	3.56605e-06	--	KAG1367800.1 hypothetical protein COCNU_14G002680 [Cocos nucifera]	-	-	-	-	-	-	-	--
Unigene0076869	109.98	110.245	100.956	37.648	52.392	45.554	107.06	45.198	-1.24409	1.42069e-08	3.56605e-06	IP5P3	XP_008808603.2 type I inositol polyphosphate 5-phosphatase 1-like isoform X1 [Phoenix dactylifera]	-	-	-	-	-	-	-	--
Unigene0023929	22.47	18.077	24.266	64.965	47.23	48.44	21.6043	53.545	1.30943	1.43761e-08	3.59434e-06	NFD4	XP_008808380.2 protein NUCLEAR FUSION DEFECTIVE 4-like isoform X1 [Phoenix dactylifera]	-	-	-	-	-	GO:0004672//protein kinase activity;GO:0005524//ATP binding	GO:0006468//protein phosphorylation	--
Unigene0048283	3.298	0.554	5.474	172.988	33.755	31.855	3.10867	79.5327	4.67718	1.44021e-08	3.59434e-06	TCEA1	XP_008803545.2 LOW QUALITY PROTEIN: probable carboxylesterase 5 [Phoenix dactylifera]	-	-	-	-	GO:0005576//extracellular region	GO:0016787//hydrolase activity	-	--
Unigene0052313	0.138	0.269	0.234	1.973	4.683	14.262	0.213667	6.97267	5.02828	1.49932e-08	3.73118e-06	GH3.2	XP_038970374.1 probable indole-3-acetic acid-amido synthetase GH3.8 [Phoenix dactylifera]	Environmental Information Processing	Signal transduction	ko04075//Plant hormone signal transduction	K14487	-	-	-	--
Unigene0013064	3.895	6.706	2.697	21.328	95.713	43.929	4.43267	53.6567	3.59751	1.50828e-08	3.74276e-06	--	-	-	-	-	-	-	-	-	--
Unigene0011574	29.491	36.66	24.292	81.064	72.163	60.751	30.1477	71.326	1.24238	1.54777e-08	3.82985e-06	At1g25240	XP_009410068.1 PREDICTED: putative clathrin assembly protein At1g25240 [Musa acuminata subsp. malaccensis] [Musa acuminata]	-	-	-	-	-	GO:0005543//phospholipid binding	-	--
Unigene0043924	0.112	0	0.106	11.844	13.349	0.298	0.0726667	8.497	6.86952	1.55395e-08	3.83426e-06	RNU1	PHT56566.1 U1 small nuclear ribonucleoprotein 70 kDa [Capsicum baccatum]	Genetic Information Processing	Transcription	ko03040//Spliceosome	K11093	-	GO:0003676//nucleic acid binding	-	--
Unigene0021556	0.09	0.087	0.076	10.338	10.731	0.274	0.0843333	7.11433	6.39848	1.57482e-08	3.86066e-06	RPN2A	XP_016555211.1 PREDICTED: 26S proteasome non-ATPase regulatory subunit 1 homolog A-like [Capsicum annuum]	Genetic Information Processing	Folding, sorting and degradation	ko03050//Proteasome	K03032	-	GO:0005515//protein binding	-	--
Unigene0013437	0	0.059	0.051	22.163	22.19	0.123	0.0366667	14.8253	8.65938	1.5757e-08	3.86066e-06	HSP68	XP_016539373.1 PREDICTED: heat shock 70 kDa protein, mitochondrial [Capsicum annuum]	Genetic Information Processing	Folding, sorting and degradation	ko03018//RNA degradation	K04043	GO:0005575//cellular_component;GO:0005622//intracellular anatomical structure;GO:0005737//cytoplasm;GO:0005739//mitochondrion;GO:0043226//organelle;GO:0043227//membrane-bounded organelle;GO:0043229//intracellular organelle;GO:0043231//intracellular membrane-bounded organelle	GO:0000166//nucleotide binding;GO:0003674//molecular_function;GO:0004856//xylulokinase activity;GO:0005488//binding;GO:0005515//protein binding;GO:0005524//ATP binding;GO:0016773//phosphotransferase activity, alcohol group as acceptor;GO:0016887//ATP hydrolysis activity;GO:0017076//purine nucleotide binding;GO:0030554//adenyl nucleotide binding;GO:0032553//ribonucleotide binding;GO:0032555//purin…	GO:0005975//carbohydrate metabolic process;GO:0005997//xylulose metabolic process;GO:0006457//protein folding;GO:0006950//response to stress;GO:0008150//biological_process;GO:0008360//regulation of cell shape;GO:0009987//cellular process;GO:0042732//D-xylose metabolic process;GO:0043093//FtsZ-dependent cytokinesis	--
Unigene0014878	3794.97	4213.76	4449.7	1742.29	2127.68	2173.51	4152.81	2014.49	-1.04367	1.57795e-08	3.86066e-06	GAPA2	AHZ94971.1 glyceraldehyde-3-phosphate dehydrogenase, partial [Lilium regale]	Metabolism;Metabolism;Metabolism	Global and overview maps;Global and overview maps;Energy metabolism	ko01100//Metabolic pathways;ko01200//Carbon metabolism;ko00710//Carbon fixation in photosynthetic organisms	K05298;K05298;K05298	GO:0005575//cellular_component;GO:0005622//intracellular anatomical structure;GO:0005737//cytoplasm;GO:0009507//chloroplast;GO:0009536//plastid;GO:0043226//organelle;GO:0043227//membrane-bounded organelle;GO:0043229//intracellular organelle;GO:0043231//intracellular membrane-bounded organelle;GO:0099080//supramolecular complex	GO:0000166//nucleotide binding;GO:0003674//molecular_function;GO:0003824//catalytic activity;GO:0004073//aspartate-semialdehyde dehydrogenase activity;GO:0005488//binding;GO:0005515//protein binding;GO:0016491//oxidoreductase activity;GO:0016620//oxidoreductase activity, acting on the aldehyde or oxo group of donors, NAD or NADP as acceptor;GO:0016903//oxidoreductase activity, acting on the aldeh…	GO:0005975//carbohydrate metabolic process;GO:0005996//monosaccharide metabolic process;GO:0006006//glucose metabolic process;GO:0006094//gluconeogenesis;GO:0006096//glycolytic process;GO:0008150//biological_process;GO:0008152//metabolic process;GO:0008615//pyridoxine biosynthetic process;GO:0009058//biosynthetic process;GO:0009086//methionine biosynthetic process;GO:0009088//threonine biosynthet…	--
Unigene0035113	51.785	37.212	48.197	9.174	11.588	13.963	45.7313	11.575	-1.98217	1.62199e-08	3.9573e-06	LTP-2	XP_010926507.1 non-specific lipid-transfer protein 2 [Elaeis guineensis]	-	-	-	-	-	-	-	--
Unigene0075264	43.246	47.131	38.237	17.68	12.007	17.681	42.8713	15.7893	-1.44106	1.66157e-08	4.04254e-06	CPT1	XP_008785504.1 coleoptile phototropism protein 1-like [Phoenix dactylifera]	-	-	-	-	-	-	-	--
Unigene0003305	53.094	65.512	60.654	30.171	19.789	23.619	59.7533	24.5263	-1.28469	1.72573e-08	4.18694e-06	PCMP-H38	KAF8408263.1 hypothetical protein HHK36_007412 [Tetracentron sinense]	-	-	-	-	-	GO:0004143//diacylglycerol kinase activity;GO:0008270//zinc ion binding;GO:0016301//kinase activity	GO:0007205//protein kinase C-activating G protein-coupled receptor signaling pathway	--
Unigene0052076	3.994	3.035	3.71	35.723	12.275	13.832	3.57967	20.61	2.52545	1.73433e-08	4.19611e-06	--	XP_039125494.1 ankyrin-3-like [Dioscorea cayenensis subsp. rotundata] [Dioscorea cayenensis]	-	-	-	-	-	GO:0005515//protein binding	-	--
Unigene0022169	294.827	248.454	305.2	136.37	105.049	137.299	282.827	126.239	-1.16376	1.77033e-08	4.26626e-06	pKIWI502	THU53049.1 hypothetical protein C4D60_Mb10t10340 [Musa balbisiana]	-	-	-	-	GO:0009337//sulfite reductase complex (NADPH)	GO:0004783//sulfite reductase (NADPH) activity;GO:0009055//electron transfer activity;GO:0016002//sulfite reductase activity;GO:0016491//oxidoreductase activity;GO:0016655//oxidoreductase activity, acting on NAD(P)H, quinone or similar compound as acceptor;GO:0051213//dioxygenase activity	GO:0006790//sulfur compound metabolic process;GO:0006814//sodium ion transport;GO:0010124//phenylacetate catabolic process;GO:0010128//benzoate catabolic process via CoA ligation	--
Unigene0029826	33.731	29.649	38.572	10.416	11.6	11.049	33.984	11.0217	-1.62451	1.77312e-08	4.26626e-06	ITPK5	CAG1849299.1 unnamed protein product [Musa acuminata subsp. malaccensis] [Musa acuminata]	Metabolism;Metabolism;Environmental Information Processing	Global and overview maps;Carbohydrate metabolism;Signal transduction	ko01100//Metabolic pathways;ko00562//Inositol phosphate metabolism;ko04070//Phosphatidylinositol signaling system	K00913;K00913;K00913	GO:0005575//cellular_component;GO:0005622//intracellular anatomical structure	GO:0000166//nucleotide binding;GO:0000287//magnesium ion binding;GO:0000825//inositol tetrakisphosphate 6-kinase activity;GO:0003674//molecular_function;GO:0003824//catalytic activity;GO:0005488//binding;GO:0005524//ATP binding;GO:0016301//kinase activity;GO:0016740//transferase activity;GO:0016772//transferase activity, transferring phosphorus-containing groups;GO:0016773//phosphotransferase act…	GO:0000003//reproduction;GO:0003006//developmental process involved in reproduction;GO:0006066//alcohol metabolic process;GO:0006793//phosphorus metabolic process;GO:0006796//phosphate-containing compound metabolic process;GO:0007275//multicellular organism development;GO:0008150//biological_process;GO:0008152//metabolic process;GO:0009058//biosynthetic process;GO:0009791//post-embryonic developm…	--
Unigene0017919	2.514	2.209	1.925	10.287	6.837	8.808	2.216	8.644	1.96374	1.78097e-08	4.27335e-06	SMAX1	XP_038975896.1 protein SUPPRESSOR OF MAX2 1-like [Phoenix dactylifera]	-	-	-	-	GO:0033104//type VI protein secretion system complex	-	GO:0006139//nucleobase-containing compound metabolic process;GO:0006351//transcription, DNA-templated;GO:0006355//regulation of transcription, DNA-templated;GO:0006457//protein folding;GO:0006725//cellular aromatic compound metabolic process;GO:0006807//nitrogen compound metabolic process;GO:0008150//biological_process;GO:0008152//metabolic process;GO:0009058//biosynthetic process;GO:0009059//mac…	--
Unigene0012010	31.977	35.153	30.233	16.712	12.877	14.225	32.4543	14.6047	-1.15198	1.80712e-08	4.32129e-06	WEL3	XP_020678688.1 protein WEAK CHLOROPLAST MOVEMENT UNDER BLUE LIGHT 1 isoform X2 [Dendrobium catenatum]	-	-	-	-	-	GO:0005524//ATP binding	GO:0007059//chromosome segregation;GO:0030261//chromosome condensation	--
Unigene0021639	0	0	0	13.929	14.772	0.244	0.001	9.64833	13.2361	1.81407e-08	4.32129e-06	AVT6A	XP_016558968.1 PREDICTED: probable sodium-coupled neutral amino acid transporter 6 [Capsicum annuum]	-	-	-	-	GO:0005887//integral component of plasma membrane	GO:0015173//aromatic amino acid transmembrane transporter activity	GO:0003333//amino acid transmembrane transport;GO:0015801//aromatic amino acid transport	--
Unigene0015148	0.225	0.328	0	51.679	55.679	0.515	0.184333	35.9577	7.60784	1.81861e-08	4.32129e-06	RPS8	KAF3671246.1 40S ribosomal protein S8 [Capsicum annuum]	Genetic Information Processing	Translation	ko03010//Ribosome	K02995	GO:0000314//organellar small ribosomal subunit;GO:0022627//cytosolic small ribosomal subunit	GO:0003735//structural constituent of ribosome	GO:0006412//translation	--
Unigene0052811	0.151	0.22	0.096	23.691	23.887	0.69	0.155667	16.0893	6.6915	1.82079e-08	4.32129e-06	NRP-A	XP_016561726.1 PREDICTED: B2 protein-like [Capsicum annuum]	-	-	-	-	-	-	-	--
Unigene0041619	65.808	86.1	81.855	36.863	29.96	31.215	77.921	32.6793	-1.25363	1.84948e-08	4.37745e-06	GDI1	XP_010928514.1 rho GDP-dissociation inhibitor 1 [Elaeis guineensis]	-	-	-	-	GO:0005737//cytoplasm	GO:0005094//Rho GDP-dissociation inhibitor activity	-	--
Unigene0018419	0.335	0	0.142	55.184	52.13	0.509	0.159	35.941	7.82046	1.90623e-08	4.48799e-06	DHAR1	NP_001311937.1 glutathione S-transferase DHAR2-like [Capsicum annuum]	Metabolism;Metabolism;Metabolism	Global and overview maps;Metabolism of other amino acids;Carbohydrate metabolism	ko01100//Metabolic pathways;ko00480//Glutathione metabolism;ko00053//Ascorbate and aldarate metabolism	K21888;K21888;K21888	GO:0005575//cellular_component;GO:0005622//intracellular anatomical structure;GO:0005737//cytoplasm;GO:0005829//cytosol;GO:0005886//plasma membrane;GO:0016020//membrane;GO:0071944//cell periphery	GO:0003674//molecular_function;GO:0003824//catalytic activity;GO:0004364//glutathione transferase activity;GO:0005488//binding;GO:0005515//protein binding;GO:0015035//protein-disulfide reductase activity;GO:0015036//disulfide oxidoreductase activity;GO:0015038//glutathione disulfide oxidoreductase activity;GO:0016034//maleylacetoacetate isomerase activity;GO:0016209//antioxidant activity;GO:00164…	GO:0005975//carbohydrate metabolic process;GO:0005996//monosaccharide metabolic process;GO:0006082//organic acid metabolic process;GO:0006464//cellular protein modification process;GO:0006518//peptide metabolic process;GO:0006559//L-phenylalanine catabolic process;GO:0006572//tyrosine catabolic process;GO:0006575//cellular modified amino acid metabolic process;GO:0006749//glutathione metabolic pr…	--
Unigene0098826	71.155	68.037	56.834	29.254	29.146	29.005	65.342	29.135	-1.16526	1.90649e-08	4.48799e-06	PYL3	XP_020097755.1 abscisic acid receptor PYL9-like [Ananas comosus]	Environmental Information Processing;Environmental Information Processing	Signal transduction;Signal transduction	ko04075//Plant hormone signal transduction;ko04016//MAPK signaling pathway - plant	K14496;K14496	-	-	-	--
Unigene0110964	0.325	0	0.103	19.947	19.533	0.742	0.142667	13.4073	6.55423	1.92361e-08	4.51607e-06	CVA69.24	XP_016550400.1 PREDICTED: V-type proton ATPase catalytic subunit A-like [Capsicum annuum]	Metabolism;Metabolism;Cellular Processes	Global and overview maps;Energy metabolism;Transport and catabolism	ko01100//Metabolic pathways;ko00190//Oxidative phosphorylation;ko04145//Phagosome	K02145;K02145;K02145	GO:0000275//mitochondrial proton-transporting ATP synthase complex, catalytic sector F(1);GO:0009288//bacterial-type flagellum;GO:0016469//proton-transporting two-sector ATPase complex;GO:0016471//vacuolar proton-transporting V-type ATPase complex;GO:0030257//type III protein secretion system complex;GO:0045261//proton-transporting ATP synthase complex, catalytic core F(1);GO:0045262//plasma memb…	GO:0005524//ATP binding;GO:0008553//P-type proton-exporting transporter activity;GO:0016887//ATP hydrolysis activity;GO:0046933//proton-transporting ATP synthase activity, rotational mechanism;GO:0046961//proton-transporting ATPase activity, rotational mechanism	GO:0001539//cilium or flagellum-dependent cell motility;GO:0015986//ATP synthesis coupled proton transport;GO:0030254//protein secretion by the type III secretion system;GO:0046034//ATP metabolic process;GO:1902600//proton transmembrane transport	--
Unigene0018430	0	0	0	6.724	7.859	0.125	0.001	4.90267	12.2594	1.93836e-08	4.53848e-06	TIC110	PHT98586.1 Protein, chloroplastic [Capsicum chinense]	-	-	-	-	GO:0005575//cellular_component;GO:0005622//intracellular anatomical structure;GO:0005737//cytoplasm;GO:0009507//chloroplast;GO:0009526//plastid envelope;GO:0009528//plastid inner membrane;GO:0009536//plastid;GO:0009706//chloroplast inner membrane;GO:0009941//chloroplast envelope;GO:0016020//membrane;GO:0016021//integral component of membrane;GO:0019866//organelle inner membrane;GO:0031090//organe…	-	GO:0006605//protein targeting;GO:0006810//transport;GO:0006886//intracellular protein transport;GO:0006996//organelle organization;GO:0008104//protein localization;GO:0008150//biological_process;GO:0009657//plastid organization;GO:0009658//chloroplast organization;GO:0009987//cellular process;GO:0015031//protein transport;GO:0015833//peptide transport;GO:0016043//cellular component organization;G…	--
Unigene0040429	145.647	199.098	251.272	61.698	40.885	77.284	198.672	59.9557	-1.72842	1.96345e-08	4.58488e-06	DIT1	XP_008801951.2 dicarboxylate transporter 1, chloroplastic [Phoenix dactylifera]	-	-	-	-	GO:0005575//cellular_component;GO:0005622//intracellular anatomical structure;GO:0005737//cytoplasm;GO:0005739//mitochondrion;GO:0005887//integral component of plasma membrane;GO:0009507//chloroplast;GO:0009526//plastid envelope;GO:0009528//plastid inner membrane;GO:0009534//chloroplast thylakoid;GO:0009536//plastid;GO:0009579//thylakoid;GO:0009706//chloroplast inner membrane;GO:0009941//chloropl…	GO:0003674//molecular_function;GO:0005215//transporter activity;GO:0005310//dicarboxylic acid transmembrane transporter activity;GO:0005342//organic acid transmembrane transporter activity;GO:0008509//anion transmembrane transporter activity;GO:0008514//organic anion transmembrane transporter activity;GO:0015075//ion transmembrane transporter activity;GO:0015131//oxaloacetate transmembrane transp…	GO:0006082//organic acid metabolic process;GO:0006520//cellular amino acid metabolic process;GO:0006536//glutamate metabolic process;GO:0006541//glutamine metabolic process;GO:0006807//nitrogen compound metabolic process;GO:0006810//transport;GO:0006811//ion transport;GO:0006812//cation transport;GO:0006814//sodium ion transport;GO:0006820//anion transport;GO:0006835//dicarboxylic acid transport;…	--
Unigene0119626	22.378	26.519	28.844	3.567	1.503	6.485	25.9137	3.85167	-2.75016	1.97869e-08	4.60813e-06	CYP86A22	CAD1844756.1 unnamed protein product [Ananas comosus var. bracteatus] [Ananas comosus]	Metabolism;Metabolism	Global and overview maps;Lipid metabolism	ko01100//Metabolic pathways;ko00073//Cutin, suberine and wax biosynthesis	K15398;K15398	-	GO:0005506//iron ion binding;GO:0016705//oxidoreductase activity, acting on paired donors, with incorporation or reduction of molecular oxygen;GO:0020037//heme binding	-	--
Unigene0018397	0.377	0.157	0	29.542	28.431	0.657	0.178	19.5433	6.77866	1.98536e-08	4.61134e-06	GAE6	KAF3664020.1 UDP-glucuronate 4-epimerase 6 [Capsicum annuum]	Metabolism;Metabolism;Metabolism	Global and overview maps;Carbohydrate metabolism;Carbohydrate metabolism	ko01100//Metabolic pathways;ko00520//Amino sugar and nucleotide sugar metabolism;ko00053//Ascorbate and aldarate metabolism	K08679;K08679;K08679	-	GO:0003824//catalytic activity;GO:0003854//3-beta-hydroxy-delta5-steroid dehydrogenase activity;GO:0003978//UDP-glucose 4-epimerase activity;GO:0008446//GDP-mannose 4,6-dehydratase activity;GO:0008460//dTDP-glucose 4,6-dehydratase activity;GO:0008712//ADP-glyceromanno-heptose 6-epimerase activity;GO:0008831//dTDP-4-dehydrorhamnose reductase activity;GO:0016616//oxidoreductase activity, acting on …	GO:0000271//polysaccharide biosynthetic process;GO:0005975//carbohydrate metabolic process;GO:0006012//galactose metabolic process;GO:0006694//steroid biosynthetic process;GO:0009243//O antigen biosynthetic process;GO:0009244//lipopolysaccharide core region biosynthetic process;GO:0019305//dTDP-rhamnose biosynthetic process	--
Unigene0037171	66.513	90.035	63.262	385.774	232.691	157.989	73.27	258.818	1.82064	2.02063e-08	4.68078e-06	CHI	AII80421.1 chalcone isomerase [Lilium hybrid cultivar]	Metabolism;Metabolism;Metabolism	Global and overview maps;Global and overview maps;Biosynthesis of other secondary metabolites	ko01100//Metabolic pathways;ko01110//Biosynthesis of secondary metabolites;ko00941//Flavonoid biosynthesis	K01859;K01859;K01859	GO:0005575//cellular_component;GO:0005622//intracellular anatomical structure;GO:0005737//cytoplasm;GO:0005783//endoplasmic reticulum;GO:0012505//endomembrane system;GO:0043226//organelle;GO:0043227//membrane-bounded organelle;GO:0043229//intracellular organelle;GO:0043231//intracellular membrane-bounded organelle	GO:0003674//molecular_function;GO:0003824//catalytic activity;GO:0016853//isomerase activity;GO:0016872//intramolecular lyase activity;GO:0045430//chalcone isomerase activity	GO:0008150//biological_process;GO:0008152//metabolic process;GO:0009058//biosynthetic process;GO:0009628//response to abiotic stimulus;GO:0009812//flavonoid metabolic process;GO:0009813//flavonoid biosynthetic process;GO:0050896//response to stimulus;GO:0071704//organic substance metabolic process;GO:0080167//response to karrikin;GO:1901576//organic substance biosynthetic process	--
Unigene0096838	0.065	0	0	22.641	23.153	0.493	0.0216667	15.429	9.47595	2.03988e-08	4.71283e-06	RPT2A	KAF3658224.1 26S protease regulatory subunit 4 [Capsicum annuum]	Genetic Information Processing	Folding, sorting and degradation	ko03050//Proteasome	K03062	GO:0000502//proteasome complex;GO:0009376//HslUV protease complex;GO:0009379//Holliday junction helicase complex	GO:0003678//DNA helicase activity;GO:0003723//RNA binding;GO:0003724//RNA helicase activity;GO:0004176//ATP-dependent peptidase activity;GO:0004222//metalloendopeptidase activity;GO:0004252//serine-type endopeptidase activity;GO:0005524//ATP binding;GO:0009378//four-way junction helicase activity;GO:0016887//ATP hydrolysis activity	GO:0006281//DNA repair;GO:0006310//DNA recombination;GO:0006508//proteolysis;GO:0009306//protein secretion;GO:0010498//proteasomal protein catabolic process;GO:0019941//modification-dependent protein catabolic process;GO:0030436//asexual sporulation;GO:0051301//cell division	--
Unigene0071471	41.503	44.607	65.45	13.512	13.108	17.25	50.52	14.6233	-1.78858	2.05759e-08	4.74118e-06	UTP23	XP_009408153.1 PREDICTED: rRNA-processing protein UTP23 homolog isoform X2 [Musa acuminata subsp. malaccensis] [Musa acuminata]	-	-	-	-	GO:0005575//cellular_component;GO:0005622//intracellular anatomical structure;GO:0005634//nucleus;GO:0005730//nucleolus;GO:0005737//cytoplasm;GO:0005739//mitochondrion;GO:0030684//preribosome;GO:0031974//membrane-enclosed lumen;GO:0031981//nuclear lumen;GO:0032040//small-subunit processome;GO:0032991//protein-containing complex;GO:0043226//organelle;GO:0043227//membrane-bounded organelle;GO:00432…	GO:0003674//molecular_function;GO:0003676//nucleic acid binding;GO:0003723//RNA binding;GO:0003729//mRNA binding;GO:0003730//mRNA 3'-UTR binding;GO:0005488//binding;GO:0019843//rRNA binding;GO:0048027//mRNA 5'-UTR binding;GO:0070181//small ribosomal subunit rRNA binding;GO:0097159//organic cyclic compound binding;GO:1901363//heterocyclic compound binding	GO:0000447//endonucleolytic cleavage in ITS1 to separate SSU-rRNA from 5.8S rRNA and LSU-rRNA from tricistronic rRNA transcript (SSU-rRNA, 5.8S rRNA, LSU-rRNA);GO:0000460//maturation of 5.8S rRNA;GO:0000462//maturation of SSU-rRNA from tricistronic rRNA transcript (SSU-rRNA, 5.8S rRNA, LSU-rRNA);GO:0000466//maturation of 5.8S rRNA from tricistronic rRNA transcript (SSU-rRNA, 5.8S rRNA, LSU-rRNA);…	--
Unigene0012167	383.947	242.356	237.114	47.388	22.314	83.381	287.806	51.0277	-2.49574	2.09612e-08	4.8172e-06	--	KAH7669391.1 Dirigent protein [Dioscorea alata]	-	-	-	-	-	GO:0016788//hydrolase activity, acting on ester bonds	-	--
Unigene0039534	0	0	0	18.374	16.551	0.307	0.001	11.744	13.5196	2.1793e-08	4.99518e-06	RGGA	PHU31013.1 hypothetical protein BC332_03106 [Capsicum chinense]	-	-	-	-	-	-	-	--
Unigene0026153	0	0	0	6.477	7.707	0.254	0.001	4.81267	12.2326	2.19735e-08	5.02334e-06	BHLH143	XP_016569093.1 PREDICTED: transcription factor bHLH143-like [Capsicum annuum]	-	-	-	-	-	-	-	--
Unigene0046591	0.807	1.96	0.455	9.99	9.995	23.071	1.074	14.352	3.74019	2.23196e-08	5.0891e-06	GLYI4	XP_008792059.2 uncharacterized protein LOC103708766 [Phoenix dactylifera]	-	-	-	-	-	-	-	--
Unigene0014519	49.158	68.583	38.859	21.798	17.174	19.691	52.2	19.5543	-1.41656	2.28934e-08	5.20631e-06	CESA3	XP_039131268.1 probable cellulose synthase A catalytic subunit 3 [UDP-forming] [Dioscorea cayenensis subsp. rotundata] [Dioscorea cayenensis]	-	-	-	-	GO:0016020//membrane	GO:0008375//acetylglucosaminyltransferase activity;GO:0016760//cellulose synthase (UDP-forming) activity	GO:0030244//cellulose biosynthetic process;GO:0042710//biofilm formation	--
Unigene0126187	0.267	0.259	0	24.007	21.884	0.609	0.175333	15.5	6.46602	2.34282e-08	5.31406e-06	ALS	NP_001311628.1 acetolactate synthase 2, chloroplastic [Capsicum annuum]	Metabolism;Metabolism;Metabolism;Metabolism;Metabolism;Metabolism;Metabolism;Metabolism	Global and overview maps;Global and overview maps;Global and overview maps;Global and overview maps;Metabolism of cofactors and vitamins;Carbohydrate metabolism;Amino acid metabolism;Carbohydrate metabolism	ko01100//Metabolic pathways;ko01110//Biosynthesis of secondary metabolites;ko01230//Biosynthesis of amino acids;ko01210//2-Oxocarboxylic acid metabolism;ko00770//Pantothenate and CoA biosynthesis;ko00650//Butanoate metabolism;ko00290//Valine, leucine and isoleucine biosynthesis;ko00660//C5-Branched dibasic acid metabolism	K01652;K01652;K01652;K01652;K01652;K01652;K01652;K01652	GO:0005948//acetolactate synthase complex	GO:0000287//magnesium ion binding;GO:0003824//catalytic activity;GO:0003984//acetolactate synthase activity;GO:0008949//oxalyl-CoA decarboxylase activity;GO:0009028//tartronate-semialdehyde synthase activity;GO:0016823//hydrolase activity, acting on acid carbon-carbon bonds, in ketonic substances;GO:0030976//thiamine pyrophosphate binding;GO:0033980//phosphonopyruvate decarboxylase activity;GO:00…	GO:0006113//fermentation;GO:0009097//isoleucine biosynthetic process;GO:0009099//valine biosynthetic process;GO:0009234//menaquinone biosynthetic process;GO:0009444//pyruvate oxidation;GO:0009636//response to toxic substance;GO:0009684//indoleacetic acid biosynthetic process;GO:0017000//antibiotic biosynthetic process;GO:0019310//inositol catabolic process;GO:0019529//taurine catabolic process;GO…	--
Unigene0005581	19.193	18.933	7.976	1.561	1.718	1.834	15.3673	1.70433	-3.17259	2.35345e-08	5.32431e-06	--	KAG1330168.1 NDR1/HIN1-like protein 13 [Cocos nucifera]	-	-	-	-	-	-	-	--
Unigene0093463	50.262	64.005	81.97	17.32	23.753	23.357	65.4123	21.4767	-1.60679	2.37883e-08	5.36777e-06	GLR2.8	XP_010914101.1 glutamate receptor 2.7 [Elaeis guineensis]	-	-	-	-	GO:0016020//membrane	GO:0004970//ionotropic glutamate receptor activity;GO:0015276//ligand-gated ion channel activity	-	--
Unigene0030975	0.175	0	0.074	22.758	26.118	0.355	0.083	16.4103	7.62728	2.38928e-08	5.37743e-06	Os06g0701100	PHT66614.1 Eukaryotic initiation factor 4A-2 [Capsicum annuum]	-	-	-	-	GO:0005658//alpha DNA polymerase:primase complex;GO:0009380//excinuclease repair complex	GO:0003676//nucleic acid binding;GO:0003677//DNA binding;GO:0003678//DNA helicase activity;GO:0003688//DNA replication origin binding;GO:0003690//double-stranded DNA binding;GO:0003916//DNA topoisomerase activity;GO:0003917//DNA topoisomerase type I (single strand cut, ATP-independent) activity;GO:0004386//helicase activity;GO:0005515//protein binding;GO:0005524//ATP binding;GO:0009381//excinucle…	GO:0006139//nucleobase-containing compound metabolic process;GO:0006260//DNA replication;GO:0006265//DNA topological change;GO:0006268//DNA unwinding involved in DNA replication;GO:0006281//DNA repair;GO:0006289//nucleotide-excision repair;GO:0006310//DNA recombination;GO:0043571//maintenance of CRISPR repeat elements	--
Unigene0012202	0	0.023	0	6.358	6.553	0.073	0.00766667	4.328	9.14089	2.43175e-08	5.4589e-06	GLT1	PHT53377.1 Glutamate synthase 1 [NADH], chloroplastic [Capsicum baccatum]	Metabolism;Metabolism;Metabolism;Metabolism;Metabolism	Global and overview maps;Global and overview maps;Global and overview maps;Amino acid metabolism;Energy metabolism	ko01100//Metabolic pathways;ko01110//Biosynthesis of secondary metabolites;ko01230//Biosynthesis of amino acids;ko00250//Alanine, aspartate and glutamate metabolism;ko00910//Nitrogen metabolism	K00264;K00264;K00264;K00264;K00264	GO:0009342//glutamate synthase complex (NADPH)	GO:0003824//catalytic activity;GO:0004148//dihydrolipoyl dehydrogenase activity;GO:0004355//glutamate synthase (NADPH) activity;GO:0004362//glutathione-disulfide reductase (NADPH) activity;GO:0004499//N,N-dimethylaniline monooxygenase activity;GO:0004729//oxygen-dependent protoporphyrinogen oxidase activity;GO:0004791//thioredoxin-disulfide reductase activity;GO:0015036//disulfide oxidoreductase …	GO:0006096//glycolytic process;GO:0006537//glutamate biosynthetic process;GO:0006779//porphyrin-containing compound biosynthetic process;GO:0006790//sulfur compound metabolic process;GO:0006805//xenobiotic metabolic process;GO:0006807//nitrogen compound metabolic process;GO:0009228//thiamine biosynthetic process;GO:0009398//FMN biosynthetic process;GO:0015995//chlorophyll biosynthetic process;GO:…	--
Unigene0120259	0.053	0	0	18.282	17.985	0.405	0.0176667	12.224	9.43447	2.47508e-08	5.53425e-06	PGD2	XP_016553277.1 PREDICTED: 6-phosphogluconate dehydrogenase, decarboxylating 3 [Capsicum annuum]	Metabolism;Metabolism;Metabolism;Metabolism;Metabolism	Global and overview maps;Global and overview maps;Global and overview maps;Metabolism of other amino acids;Carbohydrate metabolism	ko01100//Metabolic pathways;ko01110//Biosynthesis of secondary metabolites;ko01200//Carbon metabolism;ko00480//Glutathione metabolism;ko00030//Pentose phosphate pathway	K00033;K00033;K00033;K00033;K00033	GO:0005737//cytoplasm	GO:0004616//phosphogluconate dehydrogenase (decarboxylating) activity;GO:0008442//3-hydroxyisobutyrate dehydrogenase activity;GO:0008679//2-hydroxy-3-oxopropionate reductase activity;GO:0050661//NADP binding	GO:0006098//pentose-phosphate shunt;GO:0006574//valine catabolic process	--
Unigene0014840	9.374	10.163	7.472	35.861	69.26	41.812	9.003	48.9777	2.44365	2.47802e-08	5.53425e-06	RAA1	XP_008801065.1 flowering-promoting factor 1-like protein 1 [Phoenix dactylifera]	-	-	-	-	-	-	-	--
Unigene0039208	128.185	216.067	122.562	813.671	520.746	380.238	155.605	571.552	1.877	2.64227e-08	5.88599e-06	--	-	-	-	-	-	-	-	-	--
Unigene0012020	0	0	0	6.293	6.899	0.18	0.001	4.45733	12.122	2.78596e-08	6.19024e-06	RRC1	XP_016546840.1 PREDICTED: protein RRC1-like isoform X1 [Capsicum annuum]	Genetic Information Processing	Transcription	ko03040//Spliceosome	K12842	GO:0005575//cellular_component;GO:0005622//intracellular anatomical structure;GO:0005634//nucleus;GO:0005654//nucleoplasm;GO:0005681//spliceosomal complex;GO:0005685//U1 snRNP;GO:0005686//U2 snRNP;GO:0005694//chromosome;GO:0030532//small nuclear ribonucleoprotein complex;GO:0031974//membrane-enclosed lumen;GO:0031981//nuclear lumen;GO:0032991//protein-containing complex;GO:0043226//organelle;GO:0…	GO:0003674//molecular_function;GO:0003676//nucleic acid binding;GO:0003677//DNA binding;GO:0003723//RNA binding;GO:0003729//mRNA binding;GO:0003916//DNA topoisomerase activity;GO:0005488//binding;GO:0005515//protein binding;GO:0017069//snRNA binding;GO:0030619//U1 snRNA binding;GO:0035613//RNA stem-loop binding;GO:0035614//snRNA stem-loop binding;GO:0042802//identical protein binding;GO:0043021//…	GO:0000375//RNA splicing, via transesterification reactions;GO:0000377//RNA splicing, via transesterification reactions with bulged adenosine as nucleophile;GO:0000398//mRNA splicing, via spliceosome;GO:0006139//nucleobase-containing compound metabolic process;GO:0006265//DNA topological change;GO:0006396//RNA processing;GO:0006397//mRNA processing;GO:0006725//cellular aromatic compound metabolic…	--
Unigene0015675	0	0	0	19.839	22.914	0.587	0.001	14.4467	13.8184	2.85529e-08	6.32815e-06	APIC	XP_016576141.1 PREDICTED: glutathione S-transferase [Capsicum annuum]	Metabolism;Metabolism	Global and overview maps;Metabolism of other amino acids	ko01100//Metabolic pathways;ko00480//Glutathione metabolism	K00799;K00799	-	GO:0005515//protein binding;GO:0016034//maleylacetoacetate isomerase activity	GO:0006559//L-phenylalanine catabolic process;GO:0006572//tyrosine catabolic process;GO:0006749//glutathione metabolic process	--
Unigene0044790	20.502	31.891	25.509	4.697	6.088	9.44	25.9673	6.74167	-1.94552	2.87217e-08	6.34939e-06	PAS_chr4_0465	KAH7691604.1 Cyclopropane-fatty-acyl-phospholipid synthase protein [Dioscorea alata]	-	-	-	-	GO:0005575//cellular_component;GO:0005622//intracellular anatomical structure;GO:0005737//cytoplasm;GO:0005829//cytosol;GO:0009342//glutamate synthase complex (NADPH)	GO:0000179//rRNA (adenine-N6,N6-)-dimethyltransferase activity;GO:0003674//molecular_function;GO:0003824//catalytic activity;GO:0004148//dihydrolipoyl dehydrogenase activity;GO:0004355//glutamate synthase (NADPH) activity;GO:0004729//oxygen-dependent protoporphyrinogen oxidase activity;GO:0004766//spermidine synthase activity;GO:0008168//methyltransferase activity;GO:0008171//O-methyltransferase …	GO:0000154//rRNA modification;GO:0006082//organic acid metabolic process;GO:0006096//glycolytic process;GO:0006400//tRNA modification;GO:0006412//translation;GO:0006537//glutamate biosynthetic process;GO:0006629//lipid metabolic process;GO:0006631//fatty acid metabolic process;GO:0006633//fatty acid biosynthetic process;GO:0006744//ubiquinone biosynthetic process;GO:0006779//porphyrin-containing …	--
Unigene0063777	0.114	0.332	0.145	32.459	33.347	1.04	0.197	22.282	6.82154	2.89695e-08	6.38795e-06	ARD3	NP_001311668.1 1,2-dihydroxy-3-keto-5-methylthiopentene dioxygenase 2 [Capsicum annuum]	Metabolism;Metabolism	Global and overview maps;Amino acid metabolism	ko01100//Metabolic pathways;ko00270//Cysteine and methionine metabolism	K08967;K08967	GO:0005575//cellular_component;GO:0005622//intracellular anatomical structure;GO:0005634//nucleus;GO:0005737//cytoplasm;GO:0043226//organelle;GO:0043227//membrane-bounded organelle;GO:0043229//intracellular organelle;GO:0043231//intracellular membrane-bounded organelle	GO:0003674//molecular_function;GO:0003824//catalytic activity;GO:0005488//binding;GO:0010309//acireductone dioxygenase [iron(II)-requiring] activity;GO:0016491//oxidoreductase activity;GO:0016701//oxidoreductase activity, acting on single donors with incorporation of molecular oxygen;GO:0016702//oxidoreductase activity, acting on single donors with incorporation of molecular oxygen, incorporation…	GO:0000096//sulfur amino acid metabolic process;GO:0000097//sulfur amino acid biosynthetic process;GO:0006082//organic acid metabolic process;GO:0006355//regulation of transcription, DNA-templated;GO:0006520//cellular amino acid metabolic process;GO:0006555//methionine metabolic process;GO:0006790//sulfur compound metabolic process;GO:0006807//nitrogen compound metabolic process;GO:0008150//biolo…	--
Unigene0032893	11.344	15.931	42.579	0.951	0.543	2.485	23.2847	1.32633	-4.13386	2.95161e-08	6.47711e-06	GSVIVT00023967001	XP_020251120.1 peroxidase 4-like [Asparagus officinalis]	Metabolism;Metabolism;Metabolism	Global and overview maps;Global and overview maps;Biosynthesis of other secondary metabolites	ko01100//Metabolic pathways;ko01110//Biosynthesis of secondary metabolites;ko00940//Phenylpropanoid biosynthesis	K00430;K00430;K00430	-	GO:0004601//peroxidase activity;GO:0020037//heme binding	GO:0006979//response to oxidative stress	--
Unigene0029316	1.897	0.448	1.041	10.427	16.716	8.507	1.12867	11.8833	3.39625	2.97126e-08	6.50243e-06	At1g48100	KAG1346890.1 putative polygalacturonase [Cocos nucifera]	-	-	-	-	GO:0016020//membrane	GO:0004650//polygalacturonase activity	GO:0005975//carbohydrate metabolic process	--
Unigene0039093	517.013	510.311	496.008	244.296	191.94	291.997	507.777	242.744	-1.06476	3.01285e-08	6.57692e-06	CHLI	QCT83341.1 magnesium chelatase I subunit [Cinnamomum camphora]	Metabolism;Metabolism;Metabolism	Global and overview maps;Global and overview maps;Metabolism of cofactors and vitamins	ko01100//Metabolic pathways;ko01110//Biosynthesis of secondary metabolites;ko00860//Porphyrin metabolism	K03405;K03405;K03405	GO:0005575//cellular_component;GO:0005622//intracellular anatomical structure;GO:0005737//cytoplasm;GO:0009507//chloroplast;GO:0009536//plastid;GO:0010007//magnesium chelatase complex;GO:0043226//organelle;GO:0043227//membrane-bounded organelle;GO:0043229//intracellular organelle;GO:0043231//intracellular membrane-bounded organelle	GO:0000166//nucleotide binding;GO:0003674//molecular_function;GO:0003677//DNA binding;GO:0003824//catalytic activity;GO:0004176//ATP-dependent peptidase activity;GO:0004252//serine-type endopeptidase activity;GO:0005488//binding;GO:0005524//ATP binding;GO:0008134//transcription factor binding;GO:0016851//magnesium chelatase activity;GO:0016874//ligase activity;GO:0016887//ATP hydrolysis activity;…	GO:0006355//regulation of transcription, DNA-templated;GO:0006508//proteolysis;GO:0006725//cellular aromatic compound metabolic process;GO:0006778//porphyrin-containing compound metabolic process;GO:0006779//porphyrin-containing compound biosynthetic process;GO:0006807//nitrogen compound metabolic process;GO:0008150//biological_process;GO:0008152//metabolic process;GO:0009058//biosynthetic proces…	--
Unigene0120795	87.429	89.421	93.587	46.837	37.078	49.702	90.1457	44.539	-1.01719	3.04336e-08	6.62691e-06	--	XP_010904708.1 uncharacterized protein LOC105032064 [Elaeis guineensis]	-	-	-	-	-	-	-	--
Unigene0001772	7.086	1.408	4.293	46.514	50.358	30.396	4.26233	42.4227	3.31512	3.16514e-08	6.85779e-06	--	-	-	-	-	-	-	-	-	--
Unigene0087978	0.057	0.041	0.036	8.16	10.15	0.172	0.0446667	6.16067	7.10774	3.20852e-08	6.93455e-06	At1g52360	KAF3649215.1 Coatomer subunit beta'-1 [Capsicum annuum]	-	-	-	-	GO:0030117//membrane coat	GO:0005198//structural molecule activity;GO:0005515//protein binding	GO:0006886//intracellular protein transport;GO:0016192//vesicle-mediated transport	--
Unigene0028591	0.04	0	0.051	11.697	10.643	0.555	0.0303333	7.63167	7.97495	3.22573e-08	6.93838e-06	MFP2	XP_016550653.1 PREDICTED: glyoxysomal fatty acid beta-oxidation multifunctional protein MFP-a isoform X1 [Capsicum annuum]	Metabolism;Metabolism;Metabolism;Metabolism;Metabolism	Global and overview maps;Global and overview maps;Global and overview maps;Lipid metabolism;Lipid metabolism	ko01100//Metabolic pathways;ko01110//Biosynthesis of secondary metabolites;ko01212//Fatty acid metabolism;ko00071//Fatty acid degradation;ko00592//alpha-Linolenic acid metabolism	K10527;K10527;K10527;K10527;K10527	GO:0016507//mitochondrial fatty acid beta-oxidation multienzyme complex	GO:0003824//catalytic activity;GO:0003857//3-hydroxyacyl-CoA dehydrogenase activity;GO:0003860//3-hydroxyisobutyryl-CoA hydrolase activity;GO:0004165//dodecenoyl-CoA delta-isomerase activity;GO:0004300//enoyl-CoA hydratase activity;GO:0008692//3-hydroxybutyryl-CoA epimerase activity;GO:0008935//1,4-dihydroxy-2-naphthoyl-CoA synthase activity;GO:0016491//oxidoreductase activity;GO:0016616//oxidore…	GO:0006631//fatty acid metabolic process;GO:0006635//fatty acid beta-oxidation;GO:0009062//fatty acid catabolic process;GO:0009234//menaquinone biosynthetic process;GO:0010124//phenylacetate catabolic process;GO:0010128//benzoate catabolic process via CoA ligation;GO:0019439//aromatic compound catabolic process	--
Unigene0025118	0	0	0	27.396	32.211	0.836	0.001	20.1477	14.2983	3.23201e-08	6.93838e-06	VATG1	PHU00581.1 V-type proton ATPase subunit G 2 [Capsicum chinense]	Metabolism;Metabolism;Cellular Processes	Global and overview maps;Energy metabolism;Transport and catabolism	ko01100//Metabolic pathways;ko00190//Oxidative phosphorylation;ko04145//Phagosome	K02152;K02152;K02152	GO:0000276//mitochondrial proton-transporting ATP synthase complex, coupling factor F(o);GO:0016471//vacuolar proton-transporting V-type ATPase complex;GO:0045263//proton-transporting ATP synthase complex, coupling factor F(o);GO:0045264//plasma membrane proton-transporting ATP synthase complex, coupling factor F(o)	GO:0004521//endoribonuclease activity;GO:0008553//P-type proton-exporting transporter activity;GO:0042626//ATPase-coupled transmembrane transporter activity;GO:0046933//proton-transporting ATP synthase activity, rotational mechanism	GO:0006402//mRNA catabolic process;GO:0015986//ATP synthesis coupled proton transport;GO:1902600//proton transmembrane transport	--
Unigene0103243	7.523	4.888	18.337	0.549	0.47	1.237	10.2493	0.752	-3.76865	3.23419e-08	6.93838e-06	STU	XP_010920119.1 probable serine/threonine-protein kinase PBL16 isoform X1 [Elaeis guineensis]	-	-	-	-	-	GO:0004672//protein kinase activity;GO:0005524//ATP binding	GO:0006468//protein phosphorylation	--
Unigene0099252	0.054	0.079	0.069	36.513	37.765	0	0.0673333	24.7593	8.52244	3.24591e-08	6.94031e-06	RCA	NP_001311536.1 ribulose bisphosphate carboxylase/oxygenase activase 2, chloroplastic [Capsicum annuum]	-	-	-	-	-	GO:0005524//ATP binding;GO:0016887//ATP hydrolysis activity	-	--
Unigene0057113	0	0	0	23.984	26.449	0.478	0.001	16.9703	14.0507	3.25103e-08	6.94031e-06	TFT7	KAF3632480.1 14-3-3-like protein GF14 epsilon [Capsicum annuum]	-	-	-	-	-	GO:0003674//molecular_function;GO:0005488//binding;GO:0005515//protein binding;GO:0019904//protein domain specific binding	-	--
Unigene0074917	59.515	68.623	44.656	7.49	11.222	17.605	57.598	12.1057	-2.25034	3.27434e-08	6.95658e-06	--	ACU15752.1 unknown [Glycine max]	Organismal Systems	Environmental adaptation	ko04626//Plant-pathogen interaction	K13448	-	GO:0004553//hydrolase activity, hydrolyzing O-glycosyl compounds;GO:0005509//calcium ion binding;GO:0005515//protein binding	GO:0000272//polysaccharide catabolic process	--
Unigene0030247	534.517	652.389	562.172	285.624	216.077	330.547	583.026	277.416	-1.07151	3.27463e-08	6.95658e-06	HSP70-4	KAH7678051.1 Heat shock protein 70 family protein [Dioscorea alata]	Genetic Information Processing;Genetic Information Processing;Cellular Processes	Transcription;Folding, sorting and degradation;Transport and catabolism	ko03040//Spliceosome;ko04141//Protein processing in endoplasmic reticulum;ko04144//Endocytosis	K03283;K03283;K03283	-	GO:0004856//xylulokinase activity;GO:0005515//protein binding;GO:0005524//ATP binding;GO:0016887//ATP hydrolysis activity;GO:0051082//unfolded protein binding	GO:0005997//xylulose metabolic process;GO:0006457//protein folding;GO:0006950//response to stress;GO:0008360//regulation of cell shape;GO:0042732//D-xylose metabolic process;GO:0043093//FtsZ-dependent cytokinesis	--
Unigene0066550	27.77	48.904	35.474	172.56	115.185	95.242	37.3827	127.662	1.77189	3.38843e-08	7.18083e-06	CATHB1	XP_042502179.1 cathepsin B-like protease 3 isoform X2 [Macadamia integrifolia]	-	-	-	-	-	GO:0004197//cysteine-type endopeptidase activity;GO:0008234//cysteine-type peptidase activity	GO:0006508//proteolysis;GO:0050790//regulation of catalytic activity	--
Unigene0065134	0	0	0	7.951	11.006	1.577	0.001	6.84467	12.7408	3.44036e-08	7.27319e-06	--	-	-	-	-	-	-	-	-	--
Unigene0004531	0.084	0.123	0.214	27.369	28.006	0.513	0.140333	18.6293	7.05257	3.49366e-08	7.36799e-06	APT1	PHU20705.1 Adenine phosphoribosyltransferase 3 [Capsicum chinense]	Metabolism;Metabolism	Global and overview maps;Nucleotide metabolism	ko01100//Metabolic pathways;ko00230//Purine metabolism	K00759;K00759	GO:0005575//cellular_component;GO:0005622//intracellular anatomical structure;GO:0005737//cytoplasm;GO:0009507//chloroplast;GO:0009536//plastid;GO:0043226//organelle;GO:0043227//membrane-bounded organelle;GO:0043229//intracellular organelle;GO:0043231//intracellular membrane-bounded organelle	GO:0000310//xanthine phosphoribosyltransferase activity;GO:0003674//molecular_function;GO:0003824//catalytic activity;GO:0003999//adenine phosphoribosyltransferase activity;GO:0004422//hypoxanthine phosphoribosyltransferase activity;GO:0004588//orotate phosphoribosyltransferase activity;GO:0004749//ribose phosphate diphosphokinase activity;GO:0004845//uracil phosphoribosyltransferase activity;GO:…	GO:0006139//nucleobase-containing compound metabolic process;GO:0006144//purine nucleobase metabolic process;GO:0006163//purine nucleotide metabolic process;GO:0006164//purine nucleotide biosynthetic process;GO:0006166//purine ribonucleoside salvage;GO:0006167//AMP biosynthetic process;GO:0006168//adenine salvage;GO:0006725//cellular aromatic compound metabolic process;GO:0006753//nucleoside phos…	--
Unigene0117479	137.773	77.298	109.87	15.31	1.966	13.794	108.314	10.3567	-3.38658	3.54136e-08	7.45053e-06	--	XP_010930191.2 uncharacterized protein LOC105051437 [Elaeis guineensis]	-	-	-	-	-	-	-	--
Unigene0015964	75.416	85.52	91.414	43.45	33.358	36.077	84.1167	37.6283	-1.16057	3.58737e-08	7.52915e-06	--	XP_020251480.1 uncharacterized protein LOC109828903 [Asparagus officinalis]	-	-	-	-	-	-	-	--
Unigene0114038	0.086	0	0	31.853	32.496	0.391	0.0286667	21.58	9.5561	3.63371e-08	7.60809e-06	SODB	PHT44981.1 Superoxide dismutase [Fe] 2, chloroplastic [Capsicum baccatum]	Cellular Processes	Transport and catabolism	ko04146//Peroxisome	K04564	-	GO:0004784//superoxide dismutase activity;GO:0046872//metal ion binding	GO:0006801//superoxide metabolic process	--
Unigene0078893	90.24	148.489	124.675	44.716	24.714	40.41	121.135	36.6133	-1.72617	3.69719e-08	7.69457e-06	COR413IM2	XP_010926447.1 cold-regulated 413 inner membrane protein 1, chloroplastic [Elaeis guineensis]	-	-	-	-	GO:0016021//integral component of membrane	-	-	--
Unigene0118886	0.187	0.136	0.119	21.562	21.778	1.139	0.147333	14.8263	6.65293	3.70961e-08	7.69457e-06	RTNLB2	PHU28094.1 Reticulon-like protein B5 [Capsicum chinense]	-	-	-	-	GO:0005575//cellular_component;GO:0005622//intracellular anatomical structure;GO:0005737//cytoplasm;GO:0005783//endoplasmic reticulum;GO:0005789//endoplasmic reticulum membrane;GO:0005794//Golgi apparatus;GO:0005886//plasma membrane;GO:0012505//endomembrane system;GO:0016020//membrane;GO:0016021//integral component of membrane;GO:0030176//integral component of endoplasmic reticulum membrane;GO:00…	-	GO:0006996//organelle organization;GO:0007029//endoplasmic reticulum organization;GO:0008150//biological_process;GO:0009987//cellular process;GO:0010256//endomembrane system organization;GO:0016043//cellular component organization;GO:0071786//endoplasmic reticulum tubular network organization;GO:0071840//cellular component organization or biogenesis	--
Unigene0111452	0.121	0	0	23.339	22.529	0.552	0.0403333	15.4733	8.5836	3.70971e-08	7.69457e-06	FBA3	XP_016547571.1 PREDICTED: probable fructose-bisphosphate aldolase 3, chloroplastic [Capsicum annuum]	Metabolism;Metabolism;Metabolism;Metabolism;Metabolism;Metabolism;Metabolism;Metabolism	Global and overview maps;Global and overview maps;Global and overview maps;Global and overview maps;Carbohydrate metabolism;Energy metabolism;Carbohydrate metabolism;Carbohydrate metabolism	ko01100//Metabolic pathways;ko01110//Biosynthesis of secondary metabolites;ko01200//Carbon metabolism;ko01230//Biosynthesis of amino acids;ko00010//Glycolysis / Gluconeogenesis;ko00710//Carbon fixation in photosynthetic organisms;ko00030//Pentose phosphate pathway;ko00051//Fructose and mannose metabolism	K01623;K01623;K01623;K01623;K01623;K01623;K01623;K01623	GO:0005575//cellular_component;GO:0005622//intracellular anatomical structure;GO:0005737//cytoplasm;GO:0005739//mitochondrion;GO:0009507//chloroplast;GO:0009532//plastid stroma;GO:0009534//chloroplast thylakoid;GO:0009536//plastid;GO:0009570//chloroplast stroma;GO:0009579//thylakoid;GO:0010287//plastoglobule;GO:0031976//plastid thylakoid;GO:0031984//organelle subcompartment;GO:0043226//organelle;…	GO:0003674//molecular_function;GO:0003824//catalytic activity;GO:0004332//fructose-bisphosphate aldolase activity;GO:0016829//lyase activity;GO:0016830//carbon-carbon lyase activity;GO:0016832//aldehyde-lyase activity	GO:0005975//carbohydrate metabolic process;GO:0005996//monosaccharide metabolic process;GO:0006006//glucose metabolic process;GO:0006082//organic acid metabolic process;GO:0006090//pyruvate metabolic process;GO:0006091//generation of precursor metabolites and energy;GO:0006094//gluconeogenesis;GO:0006096//glycolytic process;GO:0006139//nucleobase-containing compound metabolic process;GO:0006163//…	--
Unigene0085477	19.498	20.184	25.266	6.784	5.958	8.95	21.6493	7.23067	-1.58212	3.71035e-08	7.69457e-06	--	XP_010940825.1 protein LOW PSII ACCUMULATION 3, chloroplastic [Elaeis guineensis]	-	-	-	-	-	-	-	--
Unigene0039623	0.545	0.318	0.346	22.885	28.935	0.83	0.403	17.55	5.44455	3.85826e-08	7.96338e-06	RD21B	PHU01220.1 Cysteine proteinase RD21a [Capsicum chinense]	-	-	-	-	-	GO:0003674//molecular_function;GO:0003824//catalytic activity;GO:0008233//peptidase activity;GO:0008234//cysteine-type peptidase activity;GO:0016787//hydrolase activity;GO:0140096//catalytic activity, acting on a protein	GO:0006508//proteolysis;GO:0006807//nitrogen compound metabolic process;GO:0008150//biological_process;GO:0008152//metabolic process;GO:0019538//protein metabolic process;GO:0043170//macromolecule metabolic process;GO:0044238//primary metabolic process;GO:0071704//organic substance metabolic process;GO:1901564//organonitrogen compound metabolic process	--
Unigene0103281	0.499	0.787	0.053	22.019	24.958	1.772	0.446333	16.2497	5.18614	3.94022e-08	8.11332e-06	FTSH	NP_001385274.1 aTP-dependent zinc metalloprotease FTSH, chloroplastic [Capsicum annuum]	-	-	-	-	GO:0000502//proteasome complex;GO:0005575//cellular_component;GO:0005622//intracellular anatomical structure;GO:0005737//cytoplasm;GO:0009368//endopeptidase Clp complex;GO:0009376//HslUV protease complex;GO:0009379//Holliday junction helicase complex;GO:0009507//chloroplast;GO:0009526//plastid envelope;GO:0009536//plastid;GO:0009579//thylakoid;GO:0009941//chloroplast envelope;GO:0016020//membrane…	GO:0000166//nucleotide binding;GO:0003674//molecular_function;GO:0003678//DNA helicase activity;GO:0003824//catalytic activity;GO:0004175//endopeptidase activity;GO:0004176//ATP-dependent peptidase activity;GO:0004222//metalloendopeptidase activity;GO:0004252//serine-type endopeptidase activity;GO:0005488//binding;GO:0005524//ATP binding;GO:0008233//peptidase activity;GO:0008237//metallopeptidase…	GO:0006091//generation of precursor metabolites and energy;GO:0006281//DNA repair;GO:0006310//DNA recombination;GO:0006508//proteolysis;GO:0006807//nitrogen compound metabolic process;GO:0007049//cell cycle;GO:0008150//biological_process;GO:0008152//metabolic process;GO:0009056//catabolic process;GO:0009057//macromolecule catabolic process;GO:0009306//protein secretion;GO:0009314//response to rad…	--
Unigene0057315	0.253	0.074	0.128	21.628	21.294	0.308	0.151667	14.41	6.57002	3.99681e-08	8.21043e-06	CPN60-2	XP_016573615.1 PREDICTED: chaperonin CPN60-2, mitochondrial [Capsicum annuum]	Genetic Information Processing	Folding, sorting and degradation	ko03018//RNA degradation	K04077	GO:0005575//cellular_component;GO:0005622//intracellular anatomical structure;GO:0005737//cytoplasm;GO:0005739//mitochondrion;GO:0043226//organelle;GO:0043227//membrane-bounded organelle;GO:0043229//intracellular organelle;GO:0043231//intracellular membrane-bounded organelle	GO:0000166//nucleotide binding;GO:0003674//molecular_function;GO:0005488//binding;GO:0005515//protein binding;GO:0005524//ATP binding;GO:0016887//ATP hydrolysis activity;GO:0017076//purine nucleotide binding;GO:0030554//adenyl nucleotide binding;GO:0032553//ribonucleotide binding;GO:0032555//purine ribonucleotide binding;GO:0032559//adenyl ribonucleotide binding;GO:0035639//purine ribonucleoside …	GO:0006457//protein folding	--
Unigene0060919	0.564	1.538	1.063	4.245	6.996	5.82	1.055	5.687	2.43042	4.02062e-08	8.23991e-06	EXPA4	TYJ16532.1 hypothetical protein E1A91_A10G260700v1 [Gossypium mustelinum]	-	-	-	-	-	-	-	--
Unigene0099817	7.788	8.743	12.246	24.752	22.906	23.092	9.59233	23.5833	1.29781	4.0497e-08	8.28001e-06	ATPA	UIF91900.1 ATP synthase F0 subunit 1 [Crocus sativus]	Metabolism;Metabolism	Global and overview maps;Energy metabolism	ko01100//Metabolic pathways;ko00190//Oxidative phosphorylation	K02132;K02132	GO:0000275//mitochondrial proton-transporting ATP synthase complex, catalytic sector F(1);GO:0000276//mitochondrial proton-transporting ATP synthase complex, coupling factor F(o);GO:0009288//bacterial-type flagellum;GO:0016469//proton-transporting two-sector ATPase complex;GO:0016471//vacuolar proton-transporting V-type ATPase complex;GO:0030257//type III protein secretion system complex;GO:00331…	GO:0004386//helicase activity;GO:0005524//ATP binding;GO:0008186//ATP-dependent activity, acting on RNA;GO:0008553//P-type proton-exporting transporter activity;GO:0015078//proton transmembrane transporter activity;GO:0016887//ATP hydrolysis activity;GO:0046933//proton-transporting ATP synthase activity, rotational mechanism;GO:0046961//proton-transporting ATPase activity, rotational mechanism	GO:0001539//cilium or flagellum-dependent cell motility;GO:0006353//DNA-templated transcription, termination;GO:0015986//ATP synthesis coupled proton transport;GO:0030254//protein secretion by the type III secretion system;GO:0046034//ATP metabolic process;GO:1902600//proton transmembrane transport	--
Unigene0076162	176.765	170.087	151.579	396.841	255.149	392.729	166.144	348.24	1.06765	4.19345e-08	8.55385e-06	At2g30620	AAK94326.1 histone-like protein, partial [Fritillaria liliacea]	-	-	-	-	GO:0000786//nucleosome	GO:0003677//DNA binding	GO:0006334//nucleosome assembly	--
Unigene0113670	0.68	0.198	0	50.198	56.094	1.449	0.292667	35.9137	6.93913	4.23053e-08	8.60933e-06	RPS15AA	KJB83794.1 hypothetical protein B456_013G265000 [Gossypium raimondii]	Genetic Information Processing	Translation	ko03010//Ribosome	K02957	GO:0005840//ribosome	GO:0003735//structural constituent of ribosome	GO:0006412//translation	--
Unigene0012033	4.871	3.235	2.728	23.847	12.631	17.775	3.61133	18.0843	2.32414	4.32445e-08	8.75952e-06	GGP5	XP_010933553.1 gamma-glutamyl peptidase 5 isoform X1 [Elaeis guineensis]	-	-	-	-	GO:0005951//carbamoyl-phosphate synthase complex	GO:0000107//imidazoleglycerol-phosphate synthase activity;GO:0003922//GMP synthase (glutamine-hydrolyzing) activity;GO:0004088//carbamoyl-phosphate synthase (glutamine-hydrolyzing) activity;GO:0016787//hydrolase activity;GO:0016884//carbon-nitrogen ligase activity, with glutamine as amido-N-donor	GO:0000105//histidine biosynthetic process;GO:0006177//GMP biosynthetic process;GO:0009220//pyrimidine ribonucleotide biosynthetic process	--
Unigene0065251	0	0	0	16.134	13.562	0.172	0.001	9.956	13.2814	4.36091e-08	8.81288e-06	MDH1	XP_016550127.1 PREDICTED: malate dehydrogenase [NADP], chloroplastic [Capsicum annuum]	-	-	-	-	GO:0005575//cellular_component;GO:0005576//extracellular region;GO:0005622//intracellular anatomical structure;GO:0005737//cytoplasm;GO:0005739//mitochondrion;GO:0009507//chloroplast;GO:0009526//plastid envelope;GO:0009532//plastid stroma;GO:0009536//plastid;GO:0009570//chloroplast stroma;GO:0009579//thylakoid;GO:0009941//chloroplast envelope;GO:0031967//organelle envelope;GO:0031975//envelope;GO…	GO:0003674//molecular_function;GO:0003824//catalytic activity;GO:0004459//L-lactate dehydrogenase activity;GO:0008746//NAD(P)+ transhydrogenase activity;GO:0016491//oxidoreductase activity;GO:0016614//oxidoreductase activity, acting on CH-OH group of donors;GO:0016615//malate dehydrogenase activity;GO:0016616//oxidoreductase activity, acting on the CH-OH group of donors, NAD or NADP as acceptor;G…	GO:0005975//carbohydrate metabolic process;GO:0006082//organic acid metabolic process;GO:0006091//generation of precursor metabolites and energy;GO:0006099//tricarboxylic acid cycle;GO:0006101//citrate metabolic process;GO:0006107//oxaloacetate metabolic process;GO:0006108//malate metabolic process;GO:0006139//nucleobase-containing compound metabolic process;GO:0006725//cellular aromatic compound…	--
Unigene0028768	0	0	0	31.745	30.132	0.36	0.001	20.7457	14.3405	4.37261e-08	8.81607e-06	At3g12390	XP_016557465.1 PREDICTED: nascent polypeptide-associated complex subunit alpha-like protein 1 [Capsicum annuum]	-	-	-	-	GO:0000775//chromosome, centromeric region	GO:0003677//DNA binding;GO:0003682//chromatin binding	-	--
Unigene0014203	1.737	3.164	1.287	13.69	15.173	26.447	2.06267	18.4367	3.16	4.47783e-08	9.00737e-06	HSPRO1	THU56852.1 hypothetical protein C4D60_Mb11t21570 [Musa balbisiana]	-	-	-	-	-	-	-	--
Unigene0051743	0.431	0.157	0.137	33.505	33.166	0.984	0.241667	22.5517	6.54407	4.59102e-08	9.21377e-06	SAP8	XP_016537835.1 PREDICTED: zinc finger A20 and AN1 domain-containing stress-associated protein 8-like isoform X1 [Capsicum annuum]	-	-	-	-	-	GO:0003677//DNA binding;GO:0008270//zinc ion binding	-	--
Unigene0116542	0	0	0	24.961	31.154	0.33	0.001	18.815	14.1996	4.64176e-08	9.29419e-06	RPS9C	XP_016548261.1 PREDICTED: 40S ribosomal protein S9-2-like [Capsicum annuum]	Genetic Information Processing	Translation	ko03010//Ribosome	K02997	GO:0000314//organellar small ribosomal subunit;GO:0022627//cytosolic small ribosomal subunit	GO:0003723//RNA binding;GO:0003735//structural constituent of ribosome;GO:0019843//rRNA binding	GO:0006412//translation	--
Unigene0054065	0	0	0	17.214	14.698	0.323	0.001	10.745	13.3914	4.698e-08	9.36606e-06	VTE3	PHU18927.1 2-methyl-6-phytyl-1,4-hydroquinone methyltransferase, chloroplastic [Capsicum chinense]	Metabolism;Metabolism;Metabolism	Global and overview maps;Global and overview maps;Metabolism of cofactors and vitamins	ko01100//Metabolic pathways;ko01110//Biosynthesis of secondary metabolites;ko00130//Ubiquinone and other terpenoid-quinone biosynthesis	K12502;K12502;K12502	GO:0005575//cellular_component;GO:0005737//cytoplasm	GO:0000179//rRNA (adenine-N6,N6-)-dimethyltransferase activity;GO:0008168//methyltransferase activity;GO:0008171//O-methyltransferase activity;GO:0008276//protein methyltransferase activity;GO:0008649//rRNA methyltransferase activity;GO:0008689//3-demethylubiquinone-9 3-O-methyltransferase activity;GO:0008757//S-adenosylmethionine-dependent methyltransferase activity;GO:0046025//precorrin-6Y C5,1…	GO:0000154//rRNA modification;GO:0006364//rRNA processing;GO:0006400//tRNA modification;GO:0006412//translation;GO:0006744//ubiquinone biosynthetic process;GO:0008152//metabolic process;GO:0008299//isoprenoid biosynthetic process;GO:0009102//biotin biosynthetic process;GO:0009234//menaquinone biosynthetic process;GO:0018364//peptidyl-glutamine methylation;GO:0031167//rRNA methylation;GO:0046118//…	--
Unigene0066269	0.788	0.383	0.333	110.916	107.483	0.8	0.501333	73.0663	7.18729	4.70945e-08	9.36606e-06	--	CAA7405628.1 unnamed protein product [Spirodela intermedia]	-	-	-	-	-	GO:0005515//protein binding	GO:0006289//nucleotide-excision repair	--
Unigene0116592	1265.67	900.245	1147.43	2283.82	2305.57	2214.36	1104.45	2267.91	1.03804	4.70991e-08	9.36606e-06	RBG7	XP_029127727.1 RNA-binding protein cabeza [Cajanus cajan]	-	-	-	-	-	GO:0003674//molecular_function;GO:0003676//nucleic acid binding;GO:0003723//RNA binding;GO:0005488//binding;GO:0097159//organic cyclic compound binding;GO:1901363//heterocyclic compound binding	GO:0008380//RNA splicing	--
Unigene0126817	0	0	0	12.869	12.579	0.15	0.001	8.53267	13.0588	4.73161e-08	9.38777e-06	CCT6A	NP_001311709.1 T-complex protein 1 subunit zeta 1 [Capsicum annuum]	-	-	-	-	-	GO:0005515//protein binding;GO:0005524//ATP binding;GO:0016887//ATP hydrolysis activity	GO:0006457//protein folding	--
Unigene0064927	0.29	0.302	0.105	118.353	116.627	0.694	0.232333	78.558	8.40142	4.74275e-08	9.38848e-06	HSC80	PHU04085.1 Heat shock cognate protein 80 [Capsicum chinense]	Genetic Information Processing;Organismal Systems	Folding, sorting and degradation;Environmental adaptation	ko04141//Protein processing in endoplasmic reticulum;ko04626//Plant-pathogen interaction	K04079;K04079	-	GO:0005524//ATP binding;GO:0016887//ATP hydrolysis activity;GO:0051082//unfolded protein binding	GO:0006457//protein folding	--
Unigene0006113	91.599	80.196	60.948	152.312	192.01	215.797	77.581	186.706	1.267	4.78033e-08	9.44142e-06	HTR4	KAF5738008.1 hypothetical protein HS088_TW13G00901 [Tripterygium wilfordii]	-	-	-	-	GO:0000785//chromatin;GO:0000786//nucleosome;GO:0005575//cellular_component;GO:0005622//intracellular anatomical structure;GO:0005634//nucleus;GO:0005694//chromosome;GO:0032991//protein-containing complex;GO:0032993//protein-DNA complex;GO:0043226//organelle;GO:0043227//membrane-bounded organelle;GO:0043228//non-membrane-bounded organelle;GO:0043229//intracellular organelle;GO:0043231//intracellu…	GO:0003674//molecular_function;GO:0003676//nucleic acid binding;GO:0003677//DNA binding;GO:0005488//binding;GO:0005515//protein binding;GO:0046982//protein heterodimerization activity;GO:0046983//protein dimerization activity;GO:0097159//organic cyclic compound binding;GO:1901363//heterocyclic compound binding	-	--
Unigene0119906	0.499	0.091	0.079	21.01	24.698	1.045	0.223	15.5843	6.12691	4.79641e-08	9.45174e-06	At1g32060	XP_016571704.1 PREDICTED: phosphoribulokinase, chloroplastic [Capsicum annuum]	Metabolism;Metabolism;Metabolism	Global and overview maps;Global and overview maps;Energy metabolism	ko01100//Metabolic pathways;ko01200//Carbon metabolism;ko00710//Carbon fixation in photosynthetic organisms	K00855;K00855;K00855	GO:0005575//cellular_component;GO:0005576//extracellular region;GO:0005622//intracellular anatomical structure;GO:0005737//cytoplasm;GO:0005829//cytosol;GO:0009507//chloroplast;GO:0009526//plastid envelope;GO:0009532//plastid stroma;GO:0009534//chloroplast thylakoid;GO:0009535//chloroplast thylakoid membrane;GO:0009536//plastid;GO:0009570//chloroplast stroma;GO:0009579//thylakoid;GO:0009941//chlo…	GO:0000166//nucleotide binding;GO:0003674//molecular_function;GO:0003824//catalytic activity;GO:0004594//pantothenate kinase activity;GO:0004849//uridine kinase activity;GO:0005488//binding;GO:0005515//protein binding;GO:0005524//ATP binding;GO:0008974//phosphoribulokinase activity;GO:0016301//kinase activity;GO:0016740//transferase activity;GO:0016772//transferase activity, transferring phosphor…	GO:0005975//carbohydrate metabolic process;GO:0006139//nucleobase-containing compound metabolic process;GO:0006206//pyrimidine nucleobase metabolic process;GO:0006213//pyrimidine nucleoside metabolic process;GO:0006220//pyrimidine nucleotide metabolic process;GO:0006221//pyrimidine nucleotide biosynthetic process;GO:0006222//UMP biosynthetic process;GO:0006725//cellular aromatic compound metaboli…	--
Unigene0060890	0.061	0.044	0	12.98	13.183	0.092	0.035	8.75167	7.96606	4.81871e-08	9.47425e-06	MPA1	XP_016567035.1 PREDICTED: puromycin-sensitive aminopeptidase isoform X1 [Capsicum annuum]	Metabolism;Metabolism	Global and overview maps;Metabolism of other amino acids	ko01100//Metabolic pathways;ko00480//Glutathione metabolism	K01256;K01256	GO:0005575//cellular_component;GO:0005622//intracellular anatomical structure;GO:0005737//cytoplasm;GO:0005886//plasma membrane;GO:0016020//membrane;GO:0071944//cell periphery	GO:0003674//molecular_function;GO:0003824//catalytic activity;GO:0004177//aminopeptidase activity;GO:0005488//binding;GO:0005515//protein binding;GO:0008233//peptidase activity;GO:0008235//metalloexopeptidase activity;GO:0008237//metallopeptidase activity;GO:0008238//exopeptidase activity;GO:0008270//zinc ion binding;GO:0016787//hydrolase activity;GO:0033218//amide binding;GO:0042277//peptide bin…	GO:0006508//proteolysis;GO:0006518//peptide metabolic process;GO:0006807//nitrogen compound metabolic process;GO:0008150//biological_process;GO:0008152//metabolic process;GO:0009056//catabolic process;GO:0009102//biotin biosynthetic process;GO:0009987//cellular process;GO:0019538//protein metabolic process;GO:0034641//cellular nitrogen compound metabolic process;GO:0043170//macromolecule metaboli…	--
Unigene0052287	0.216	0.079	0.137	11.949	2.154	3.86	0.144	5.98767	5.37785	4.89324e-08	9.59912e-06	At5g67130	XP_009414849.1 PREDICTED: PI-PLC X domain-containing protein At5g67130-like [Musa acuminata subsp. malaccensis] [Musa acuminata]	-	-	-	-	-	-	-	--
Unigene0018912	8.502	12.386	17.019	0.988	1.269	1.161	12.6357	1.13933	-3.47124	4.90834e-08	9.60711e-06	--	KAG1342238.1 blue copper protein-like [Cocos nucifera]	-	-	-	-	-	GO:0009055//electron transfer activity	-	--
Unigene0006841	0.778	0.378	0	56.465	50.931	1.58	0.385333	36.3253	6.55873	4.95639e-08	9.65776e-06	STH-2	PHU21549.1 Pathogenesis-related protein STH-21 [Capsicum chinense]	-	-	-	-	-	-	GO:0006952//defense response	--
Unigene0071725	1.253	1.611	0.281	21.104	12.386	7.631	1.04833	13.707	3.70874	4.98992e-08	9.70139e-06	JAMYB	THU67289.1 hypothetical protein C4D60_Mb05t23090 [Musa balbisiana]	-	-	-	-	-	-	-	MYB
Unigene0000750	51.617	18.85	29.406	115.785	241.838	147.083	33.291	168.235	2.33728	5.05813e-08	9.8121e-06	Os07g0190800	PKA48357.1 Thioredoxin H2-2 [Apostasia shenzhenica]	-	-	-	-	GO:0005737//cytoplasm	GO:0003756//protein disulfide isomerase activity;GO:0015036//disulfide oxidoreductase activity	GO:0006457//protein folding	--
Unigene0083102	1.122	2.247	0.415	15.619	49.21	5.905	1.26133	23.578	4.22442	5.13694e-08	9.92206e-06	MIMI_L728	KAG1360658.1 hypothetical protein COCNU_09G001210 [Cocos nucifera]	-	-	-	-	-	-	-	--
Unigene0008317	64.992	42.426	17.414	3.932	3.367	6.675	41.6107	4.658	-3.15917	5.1376e-08	9.92206e-06	FLA11	KAH7656802.1 FAS1 domain-containing protein [Dioscorea alata]	-	-	-	-	-	-	-	--
Unigene0109983	20.527	15.4	12.577	38.07	48.179	44.739	16.168	43.6627	1.43326	5.20419e-08	1.00284e-05	At2g23060	KAH7665351.1 Acyl-CoA N-acyltransferase protein [Dioscorea alata]	-	-	-	-	-	GO:0008080//N-acetyltransferase activity;GO:0016747//acyltransferase activity, transferring groups other than amino-acyl groups	-	--
Unigene0055370	0.036	0	0.045	15.352	15.216	0.108	0.027	10.2253	8.56497	5.24337e-08	1.00816e-05	AVP1	XP_016562960.1 PREDICTED: pyrophosphate-energized vacuolar membrane proton pump-like [Capsicum annuum]	-	-	-	-	GO:0005887//integral component of plasma membrane;GO:0016020//membrane	GO:0004427//inorganic diphosphatase activity;GO:0009678//pyrophosphate hydrolysis-driven proton transmembrane transporter activity	GO:1902600//proton transmembrane transport	--
Unigene0081035	0.293	0.142	0	38.092	41.441	0.446	0.145	26.6597	7.52246	5.40911e-08	1.03774e-05	RPS3B	XP_016537734.1 PREDICTED: 40S ribosomal protein S3-2-like [Capsicum annuum]	Genetic Information Processing	Translation	ko03010//Ribosome	K02985	GO:0000312//plastid small ribosomal subunit;GO:0022627//cytosolic small ribosomal subunit	GO:0003723//RNA binding;GO:0003735//structural constituent of ribosome	GO:0006412//translation	--
Unigene0067631	0.645	0.134	0.468	24.117	24.685	2.245	0.415667	17.0157	5.35529	5.47796e-08	1.04864e-05	GSTZ1	XP_016538903.1 PREDICTED: glutathione S-transferase zeta class-like isoform X1 [Capsicum annuum]	Metabolism;Metabolism	Global and overview maps;Amino acid metabolism	ko01100//Metabolic pathways;ko00350//Tyrosine metabolism	K01800;K01800	-	GO:0005515//protein binding;GO:0016034//maleylacetoacetate isomerase activity	GO:0006559//L-phenylalanine catabolic process;GO:0006572//tyrosine catabolic process;GO:0006749//glutathione metabolic process	--
Unigene0059393	7.492	12.379	5.681	46.957	25.007	28.855	8.51733	33.6063	1.98026	5.4998e-08	1.05051e-05	At5g41800	KAG6782866.1 hypothetical protein POTOM_012291 [Populus tomentosa]	-	-	-	-	-	-	-	--
Unigene0002592	0.255	0	0.162	97.073	94.504	0	0.139	63.859	8.84366	5.54328e-08	1.0565e-05	HMGB3	KAF3634909.1 High mobility group B protein 4 [Capsicum annuum]	-	-	-	-	GO:0016020//membrane	GO:0046873//metal ion transmembrane transporter activity	GO:0007283//spermatogenesis;GO:0030001//metal ion transport;GO:0035092//sperm chromatin condensation;GO:0055085//transmembrane transport	--
Unigene0114816	5.527	4.702	4.507	0.627	0.268	0.737	4.912	0.544	-3.17463	5.66285e-08	1.07693e-05	PCMP-H42	RRT37112.1 hypothetical protein B296_00051393 [Ensete ventricosum]	-	-	-	-	-	GO:0045182//translation regulator activity	GO:0006417//regulation of translation	--
Unigene0042360	0	0	0	10.28	7.453	4.482	0.001	7.405	12.8543	5.7119e-08	1.08389e-05	--	KAF8646820.1 hypothetical protein HU200_065619 [Digitaria exilis]	Genetic Information Processing	Translation	ko03010//Ribosome	K02947	-	-	-	--
Unigene0084474	0	0	0	13.941	22.303	0.555	0.001	12.2663	13.5824	5.77929e-08	1.0943e-05	SDH2-2	XP_016561655.1 PREDICTED: succinate dehydrogenase [ubiquinone] iron-sulfur subunit 2, mitochondrial [Capsicum annuum]	Metabolism;Metabolism;Metabolism;Metabolism;Metabolism	Global and overview maps;Global and overview maps;Global and overview maps;Energy metabolism;Carbohydrate metabolism	ko01100//Metabolic pathways;ko01110//Biosynthesis of secondary metabolites;ko01200//Carbon metabolism;ko00190//Oxidative phosphorylation;ko00020//Citrate cycle (TCA cycle)	K00235;K00235;K00235;K00235;K00235	-	GO:0000104//succinate dehydrogenase activity;GO:0009055//electron transfer activity;GO:0051536//iron-sulfur cluster binding	GO:0006099//tricarboxylic acid cycle;GO:0009060//aerobic respiration;GO:0009061//anaerobic respiration	--
Unigene0117575	0.205	0.199	0	162.555	176.382	1.455	0.134667	113.464	9.71863	5.79471e-08	1.09484e-05	REFA1	XP_016547064.1 PREDICTED: elongation factor 1-alpha-like [Capsicum annuum]	Genetic Information Processing	Translation	ko03013//Nucleocytoplasmic transport	K03231	GO:0005737//cytoplasm	GO:0003743//translation initiation factor activity;GO:0003746//translation elongation factor activity;GO:0003747//translation release factor activity;GO:0003924//GTPase activity;GO:0004781//sulfate adenylyltransferase (ATP) activity;GO:0005525//GTP binding	GO:0000103//sulfate assimilation;GO:0001514//selenocysteine incorporation;GO:0006412//translation;GO:0006413//translational initiation;GO:0006414//translational elongation;GO:0006415//translational termination;GO:0006950//response to stress	--
Unigene0029993	0	0.139	0	10.542	35.997	1.603	0.0463333	16.0473	8.43607	5.81069e-08	1.09548e-05	--	-	-	-	-	-	-	-	-	--
Unigene0006912	124.049	168.637	172.973	68.807	51.646	75.336	155.22	65.263	-1.24997	5.91124e-08	1.11203e-05	PLT5	KAH7653873.1 Sugar/inositol transporter protein [Dioscorea alata]	-	-	-	-	GO:0005887//integral component of plasma membrane;GO:0016021//integral component of membrane	GO:0008028//monocarboxylic acid transmembrane transporter activity;GO:0015098//molybdate ion transmembrane transporter activity;GO:0015114//phosphate ion transmembrane transporter activity;GO:0015295//solute:proton symporter activity;GO:0022857//transmembrane transporter activity;GO:0042910//xenobiotic transmembrane transporter activity;GO:0051119//sugar transmembrane transporter activity	GO:0006810//transport;GO:0006817//phosphate ion transport;GO:0008643//carbohydrate transport;GO:0015689//molybdate ion transport;GO:0015718//monocarboxylic acid transport;GO:0042908//xenobiotic transport;GO:0055085//transmembrane transport	--
Unigene0098446	0.161	0.117	0.102	34.567	35.967	0.122	0.126667	23.552	7.53867	6.02159e-08	1.12969e-05	PSBO	XP_016561169.1 PREDICTED: oxygen-evolving enhancer protein 1, chloroplastic [Capsicum annuum]	Metabolism;Metabolism	Global and overview maps;Energy metabolism	ko01100//Metabolic pathways;ko00195//Photosynthesis	K02716;K02716	GO:0005575//cellular_component;GO:0005622//intracellular anatomical structure;GO:0005737//cytoplasm;GO:0009507//chloroplast;GO:0009521//photosystem;GO:0009523//photosystem II;GO:0009534//chloroplast thylakoid;GO:0009535//chloroplast thylakoid membrane;GO:0009536//plastid;GO:0009579//thylakoid;GO:0009654//photosystem II oxygen evolving complex;GO:0016020//membrane;GO:0031976//plastid thylakoid;GO:…	GO:0003674//molecular_function;GO:0003824//catalytic activity;GO:0010242//oxygen evolving activity;GO:0016491//oxidoreductase activity	GO:0006091//generation of precursor metabolites and energy;GO:0008150//biological_process;GO:0008152//metabolic process;GO:0009987//cellular process;GO:0010109//regulation of photosynthesis;GO:0010207//photosystem II assembly;GO:0015979//photosynthesis;GO:0016043//cellular component organization;GO:0019222//regulation of metabolic process;GO:0019684//photosynthesis, light reaction;GO:0022607//cel…	--
Unigene0099656	0	0	0	15.144	18.922	0.361	0.001	11.4757	13.4863	6.03632e-08	1.12969e-05	S-ACP-DES6	XP_016575233.1 PREDICTED: stearoyl-[acyl-carrier-protein] 9-desaturase 1, chloroplastic-like [Capsicum annuum]	Metabolism;Metabolism;Metabolism;Metabolism	Global and overview maps;Global and overview maps;Lipid metabolism;Lipid metabolism	ko01100//Metabolic pathways;ko01212//Fatty acid metabolism;ko00061//Fatty acid biosynthesis;ko01040//Biosynthesis of unsaturated fatty acids	K03921;K03921;K03921;K03921	-	GO:0016491//oxidoreductase activity;GO:0045300//acyl-[acyl-carrier-protein] desaturase activity;GO:0046872//metal ion binding	GO:0006631//fatty acid metabolic process	--
Unigene0007749	0.226	0	0.143	57.147	54.431	0.172	0.123	37.25	8.24244	6.04406e-08	1.12969e-05	RPL9B	XP_016578064.1 PREDICTED: 60S ribosomal protein L9 [Capsicum annuum]	Genetic Information Processing	Translation	ko03010//Ribosome	K02940	GO:0005840//ribosome;GO:0022625//cytosolic large ribosomal subunit	GO:0003735//structural constituent of ribosome;GO:0019843//rRNA binding	GO:0006412//translation	--
Unigene0070243	0.555	0.231	0.604	8.939	5.146	5.916	0.463333	6.667	3.84692	6.16143e-08	1.14917e-05	--	XP_010254400.1 PREDICTED: uncharacterized protein LOC104595386 [Nelumbo nucifera]	-	-	-	-	-	-	-	--
Unigene0004461	82.439	91.446	83.016	36.356	45.179	39.31	85.6337	40.2817	-1.08805	6.195e-08	1.15296e-05	RNP1	XP_008813343.1 heterogeneous nuclear ribonucleoprotein 1-like [Phoenix dactylifera]	Genetic Information Processing	Translation	ko03015//mRNA surveillance pathway	K14411	-	GO:0003676//nucleic acid binding	GO:0008380//RNA splicing	--
Unigene0036518	87.322	98.514	101.911	38.96	32.645	52.01	95.9157	41.205	-1.21895	6.41946e-08	1.19219e-05	TIC62	XP_010906903.1 protein TIC 62, chloroplastic [Elaeis guineensis]	-	-	-	-	GO:0005575//cellular_component;GO:0005622//intracellular anatomical structure;GO:0005737//cytoplasm;GO:0009507//chloroplast;GO:0009526//plastid envelope;GO:0009528//plastid inner membrane;GO:0009532//plastid stroma;GO:0009534//chloroplast thylakoid;GO:0009535//chloroplast thylakoid membrane;GO:0009536//plastid;GO:0009570//chloroplast stroma;GO:0009579//thylakoid;GO:0009706//chloroplast inner memb…	GO:0003824//catalytic activity;GO:0003854//3-beta-hydroxy-delta5-steroid dehydrogenase activity;GO:0016616//oxidoreductase activity, acting on the CH-OH group of donors, NAD or NADP as acceptor;GO:0016655//oxidoreductase activity, acting on NAD(P)H, quinone or similar compound as acceptor;GO:0016757//glycosyltransferase activity;GO:0051287//NAD binding	GO:0005975//carbohydrate metabolic process;GO:0006694//steroid biosynthetic process;GO:0006810//transport;GO:0008104//protein localization;GO:0008150//biological_process;GO:0008152//metabolic process;GO:0015031//protein transport;GO:0015833//peptide transport;GO:0033036//macromolecule localization;GO:0042886//amide transport;GO:0045184//establishment of protein localization;GO:0051179//localizati…	--
Unigene0072217	0.035	0	0	10.121	11.141	0.212	0.0116667	7.158	9.26102	6.46915e-08	1.19886e-05	LRX4	PHU07990.1 Leucine-rich repeat extensin-like protein 5 [Capsicum chinense]	-	-	-	-	-	GO:0005515//protein binding	-	--
Unigene0024225	0	0.038	0	7.611	8.334	0.16	0.0126667	5.36833	8.72729	6.54854e-08	1.20856e-05	SAD2	XP_016566273.1 PREDICTED: importin beta-like SAD2 [Capsicum annuum]	Genetic Information Processing	Translation	ko03013//Nucleocytoplasmic transport	K20223	-	GO:0031267//small GTPase binding	GO:0006886//intracellular protein transport	--
Unigene0098685	0.157	0	0.066	20.144	20.817	0.239	0.0743333	13.7333	7.52946	6.54927e-08	1.20856e-05	At1g56190	PHT77520.1 Phosphoglycerate kinase, chloroplastic [Capsicum annuum]	Metabolism;Metabolism;Metabolism;Metabolism;Metabolism;Metabolism	Global and overview maps;Global and overview maps;Global and overview maps;Global and overview maps;Carbohydrate metabolism;Energy metabolism	ko01100//Metabolic pathways;ko01110//Biosynthesis of secondary metabolites;ko01200//Carbon metabolism;ko01230//Biosynthesis of amino acids;ko00010//Glycolysis / Gluconeogenesis;ko00710//Carbon fixation in photosynthetic organisms	K00927;K00927;K00927;K00927;K00927;K00927	GO:0005575//cellular_component;GO:0005622//intracellular anatomical structure;GO:0005737//cytoplasm;GO:0009507//chloroplast;GO:0009536//plastid;GO:0043226//organelle;GO:0043227//membrane-bounded organelle;GO:0043229//intracellular organelle;GO:0043231//intracellular membrane-bounded organelle	GO:0000166//nucleotide binding;GO:0003674//molecular_function;GO:0003824//catalytic activity;GO:0004616//phosphogluconate dehydrogenase (decarboxylating) activity;GO:0004618//phosphoglycerate kinase activity;GO:0005488//binding;GO:0005524//ATP binding;GO:0016301//kinase activity;GO:0016740//transferase activity;GO:0016772//transferase activity, transferring phosphorus-containing groups;GO:0016774…	GO:0005975//carbohydrate metabolic process;GO:0006082//organic acid metabolic process;GO:0006090//pyruvate metabolic process;GO:0006091//generation of precursor metabolites and energy;GO:0006096//glycolytic process;GO:0006098//pentose-phosphate shunt;GO:0006139//nucleobase-containing compound metabolic process;GO:0006163//purine nucleotide metabolic process;GO:0006164//purine nucleotide biosynthe…	--
Unigene0118960	0.083	0	0	13.728	14.575	0.381	0.0276667	9.56133	8.43292	6.6412e-08	1.22279e-05	SVR3	XP_016564884.1 PREDICTED: GTP-binding protein TypA/BipA homolog [Capsicum annuum]	-	-	-	-	GO:0005575//cellular_component;GO:0005622//intracellular anatomical structure;GO:0005737//cytoplasm;GO:0009507//chloroplast;GO:0009536//plastid;GO:0043226//organelle;GO:0043227//membrane-bounded organelle;GO:0043229//intracellular organelle;GO:0043231//intracellular membrane-bounded organelle	GO:0000166//nucleotide binding;GO:0001882//nucleoside binding;GO:0001883//purine nucleoside binding;GO:0003674//molecular_function;GO:0003676//nucleic acid binding;GO:0003723//RNA binding;GO:0003743//translation initiation factor activity;GO:0003746//translation elongation factor activity;GO:0003747//translation release factor activity;GO:0003824//catalytic activity;GO:0003924//GTPase activity;GO…	GO:0000103//sulfate assimilation;GO:0001514//selenocysteine incorporation;GO:0006139//nucleobase-containing compound metabolic process;GO:0006364//rRNA processing;GO:0006396//RNA processing;GO:0006412//translation;GO:0006413//translational initiation;GO:0006414//translational elongation;GO:0006415//translational termination;GO:0006518//peptide metabolic process;GO:0006725//cellular aromatic compo…	--
Unigene0053136	0.039	0	0	14.53	15.111	0.12	0.013	9.92033	9.57573	6.65443e-08	1.22279e-05	GRDP2	PHT89399.1 Glycine-rich domain-containing protein 2 [Capsicum annuum]	-	-	-	-	-	-	-	--
Unigene0091208	0	0	0	10.738	15.116	0.162	0.001	8.672	13.0821	6.72324e-08	1.23062e-05	OsI_35105	KAF3669176.1 putative mRNA cap guanine-N7 methyltransferase 2-like [Capsicum annuum]	Metabolism;Metabolism;Metabolism;Metabolism;Metabolism;Metabolism	Global and overview maps;Global and overview maps;Global and overview maps;Global and overview maps;Carbohydrate metabolism;Carbohydrate metabolism	ko01100//Metabolic pathways;ko01110//Biosynthesis of secondary metabolites;ko01200//Carbon metabolism;ko01230//Biosynthesis of amino acids;ko00010//Glycolysis / Gluconeogenesis;ko00620//Pyruvate metabolism	K00873;K00873;K00873;K00873;K00873;K00873	GO:0005575//cellular_component;GO:0005622//intracellular anatomical structure;GO:0005737//cytoplasm	GO:0000166//nucleotide binding;GO:0000287//magnesium ion binding;GO:0003674//molecular_function;GO:0003824//catalytic activity;GO:0004743//pyruvate kinase activity;GO:0005488//binding;GO:0005524//ATP binding;GO:0016301//kinase activity;GO:0016740//transferase activity;GO:0016772//transferase activity, transferring phosphorus-containing groups;GO:0016773//phosphotransferase activity, alcohol group…	GO:0005975//carbohydrate metabolic process;GO:0006082//organic acid metabolic process;GO:0006090//pyruvate metabolic process;GO:0006091//generation of precursor metabolites and energy;GO:0006096//glycolytic process;GO:0006139//nucleobase-containing compound metabolic process;GO:0006163//purine nucleotide metabolic process;GO:0006164//purine nucleotide biosynthetic process;GO:0006165//nucleoside d…	--
Unigene0128629	0	0	0	11.391	12.717	0.152	0.001	8.08667	12.9813	6.72534e-08	1.23062e-05	NUG2	XP_016581239.1 PREDICTED: nuclear/nucleolar GTPase 2 [Capsicum annuum]	Genetic Information Processing	Translation	ko03008//Ribosome biogenesis in eukaryotes	K14537	GO:0005737//cytoplasm	GO:0003924//GTPase activity;GO:0005525//GTP binding;GO:0019843//rRNA binding;GO:0043022//ribosome binding;GO:0051539//4 iron, 4 sulfur cluster binding	GO:0006400//tRNA modification;GO:0006412//translation;GO:0008150//biological_process;GO:0042254//ribosome biogenesis	--
Unigene0029063	16.895	11.993	36.493	0.417	2.275	2.572	21.7937	1.75467	-3.63464	6.78242e-08	1.23757e-05	Lmln	GJM96498.1 hypothetical protein PR202_ga13338 [Eleusine coracana subsp. coracana] [Eleusine coracana]	-	-	-	-	GO:0016020//membrane	GO:0004222//metalloendopeptidase activity	GO:0006508//proteolysis;GO:0007155//cell adhesion	--
Unigene0113667	18.959	18.356	12.385	55.254	39.42	36.555	16.5667	43.743	1.40077	6.79171e-08	1.23757e-05	Os01g0295700	XP_020275006.1 probable protein phosphatase 2C 47 [Asparagus officinalis]	-	-	-	-	-	GO:0016791//phosphatase activity	-	--
Unigene0047791	0	0	0	8.388	4.557	7.203	0.001	6.716	12.7134	6.81043e-08	1.23839e-05	--	KAF5800293.1 hypothetical protein HanXRQr2_Chr07g0314451 [Helianthus annuus]	-	-	-	-	-	-	-	--
Unigene0107405	4.944	3.735	3.254	31.784	18.276	23.415	3.97767	24.4917	2.6223	7.03931e-08	1.27734e-05	ABCG25	XP_009383524.1 PREDICTED: ABC transporter G family member 25-like [Musa acuminata subsp. malaccensis] [Musa acuminata]	Environmental Information Processing	Membrane transport	ko02010//ABC transporters	K05681	GO:0005575//cellular_component;GO:0005887//integral component of plasma membrane;GO:0009380//excinuclease repair complex;GO:0009898//cytoplasmic side of plasma membrane;GO:0016021//integral component of membrane;GO:0043190//ATP-binding cassette (ABC) transporter complex;GO:0055051//ATP-binding cassette (ABC) transporter complex, integrated substrate binding;GO:0055052//ATP-binding cassette (ABC) …	GO:0003674//molecular_function;GO:0003723//RNA binding;GO:0003724//RNA helicase activity;GO:0003924//GTPase activity;GO:0004020//adenylylsulfate kinase activity;GO:0004127//cytidylate kinase activity;GO:0005260//intracellularly ATP-gated chloride channel activity;GO:0005319//lipid transporter activity;GO:0005524//ATP binding;GO:0005525//GTP binding;GO:0009381//excinuclease ABC activity;GO:0015220…	GO:0000910//cytokinesis;GO:0006139//nucleobase-containing compound metabolic process;GO:0006289//nucleotide-excision repair;GO:0006412//translation;GO:0006790//sulfur compound metabolic process;GO:0006810//transport;GO:0006817//phosphate ion transport;GO:0006824//cobalt ion transport;GO:0006869//lipid transport;GO:0007601//visual perception;GO:0008150//biological_process;GO:0008272//sulfate trans…	--
Unigene0080215	0.349	0	0.148	38.547	35.579	0.885	0.165667	25.0037	7.23771	7.10395e-08	1.28388e-05	CCM1	XP_013653706.1 calmodulin-like [Brassica napus]	Organismal Systems;Environmental Information Processing;Environmental Information Processing	Environmental adaptation;Signal transduction;Signal transduction	ko04626//Plant-pathogen interaction;ko04016//MAPK signaling pathway - plant;ko04070//Phosphatidylinositol signaling system	K02183;K02183;K02183	GO:0030880//RNA polymerase complex	GO:0003674//molecular_function;GO:0004553//hydrolase activity, hydrolyzing O-glycosyl compounds;GO:0005488//binding;GO:0005509//calcium ion binding;GO:0005515//protein binding;GO:0043167//ion binding;GO:0043169//cation binding;GO:0046872//metal ion binding	GO:0000272//polysaccharide catabolic process;GO:0006352//DNA-templated transcription, initiation	--
Unigene0089642	0.107	0.156	0	42.892	43.888	0.325	0.0876667	29.035	8.37155	7.10485e-08	1.28388e-05	At5g19510	PHT98887.1 Elongation factor 1-delta [Capsicum chinense]	-	-	-	-	GO:0005575//cellular_component;GO:0005622//intracellular anatomical structure;GO:0005737//cytoplasm;GO:0005853//eukaryotic translation elongation factor 1 complex;GO:0005886//plasma membrane;GO:0016020//membrane;GO:0032991//protein-containing complex;GO:0071944//cell periphery	GO:0003674//molecular_function;GO:0003676//nucleic acid binding;GO:0003723//RNA binding;GO:0003746//translation elongation factor activity;GO:0005488//binding;GO:0008135//translation factor activity, RNA binding;GO:0097159//organic cyclic compound binding;GO:1901363//heterocyclic compound binding	GO:0006412//translation;GO:0006414//translational elongation;GO:0006448//regulation of translational elongation;GO:0006518//peptide metabolic process;GO:0006807//nitrogen compound metabolic process;GO:0008150//biological_process;GO:0008152//metabolic process;GO:0009058//biosynthetic process;GO:0009059//macromolecule biosynthetic process;GO:0009987//cellular process;GO:0010467//gene expression;GO:…	--
Unigene0026278	0.54	0.393	0.343	16.79	17.968	14.387	0.425333	16.3817	5.26734	7.23316e-08	1.30437e-05	--	KAF6135235.1 hypothetical protein GIB67_035306 [Kingdonia uniflora]	-	-	-	-	-	-	-	--
Unigene0033573	5.507	8.961	5.801	1.024	1.462	1.605	6.75633	1.36367	-2.30875	7.38696e-08	1.32935e-05	KIN12E	XP_019705879.1 kinesin-like protein KIN-12E isoform X2 [Elaeis guineensis]	-	-	-	-	GO:0005575//cellular_component;GO:0005622//intracellular anatomical structure;GO:0005737//cytoplasm;GO:0005856//cytoskeleton;GO:0005871//kinesin complex;GO:0005874//microtubule;GO:0005875//microtubule associated complex;GO:0009524//phragmoplast;GO:0015630//microtubule cytoskeleton;GO:0032991//protein-containing complex;GO:0043226//organelle;GO:0043228//non-membrane-bounded organelle;GO:0043229//i…	GO:0000166//nucleotide binding;GO:0003674//molecular_function;GO:0003774//cytoskeletal motor activity;GO:0003777//microtubule motor activity;GO:0003824//catalytic activity;GO:0005488//binding;GO:0005515//protein binding;GO:0005524//ATP binding;GO:0008017//microtubule binding;GO:0008092//cytoskeletal protein binding;GO:0015631//tubulin binding;GO:0016462//pyrophosphatase activity;GO:0016787//hydro…	GO:0000278//mitotic cell cycle;GO:0000281//mitotic cytokinesis;GO:0000910//cytokinesis;GO:0000911//cytokinesis by cell plate formation;GO:0006928//movement of cell or subcellular component;GO:0007017//microtubule-based process;GO:0007018//microtubule-based movement;GO:0007049//cell cycle;GO:0007059//chromosome segregation;GO:0008150//biological_process;GO:0009987//cellular process;GO:0022402//cel…	--
Unigene0044114	0.204	0.074	0.065	11.344	11.096	0.775	0.114333	7.73833	6.0807	7.40945e-08	1.33065e-05	BAM9	XP_016541730.1 PREDICTED: inactive beta-amylase 9 [Capsicum annuum]	-	-	-	-	GO:0005575//cellular_component;GO:0005622//intracellular anatomical structure;GO:0005737//cytoplasm	GO:0003674//molecular_function;GO:0003824//catalytic activity;GO:0004553//hydrolase activity, hydrolyzing O-glycosyl compounds;GO:0016160//amylase activity;GO:0016161//beta-amylase activity;GO:0016787//hydrolase activity;GO:0016798//hydrolase activity, acting on glycosyl bonds	GO:0000272//polysaccharide catabolic process;GO:0005975//carbohydrate metabolic process;GO:0005976//polysaccharide metabolic process;GO:0008150//biological_process;GO:0008152//metabolic process;GO:0009056//catabolic process;GO:0009057//macromolecule catabolic process;GO:0016052//carbohydrate catabolic process;GO:0043170//macromolecule metabolic process;GO:0044238//primary metabolic process;GO:007…	--
Unigene0041423	0.05	0.036	0	11.059	12.873	0.038	0.0286667	7.99	8.12268	7.44923e-08	1.33504e-05	SEC31B	KAF3665433.1 Protein transport protein SEC31 -like protein B [Capsicum annuum]	Genetic Information Processing	Folding, sorting and degradation	ko04141//Protein processing in endoplasmic reticulum	K14005	-	GO:0005515//protein binding	-	--
Unigene0077887	0.518	0.126	0.164	18.388	22.178	0.657	0.269333	13.741	5.67295	7.46874e-08	1.33579e-05	ABCF1	XP_016547166.1 PREDICTED: ABC transporter F family member 1 [Capsicum annuum]	-	-	-	-	GO:0005575//cellular_component;GO:0005886//plasma membrane;GO:0005887//integral component of plasma membrane;GO:0009380//excinuclease repair complex;GO:0009898//cytoplasmic side of plasma membrane;GO:0016020//membrane;GO:0016021//integral component of membrane;GO:0030257//type III protein secretion system complex;GO:0043190//ATP-binding cassette (ABC) transporter complex;GO:0055051//ATP-binding c…	GO:0000166//nucleotide binding;GO:0003674//molecular_function;GO:0003723//RNA binding;GO:0003724//RNA helicase activity;GO:0003824//catalytic activity;GO:0003924//GTPase activity;GO:0005215//transporter activity;GO:0005260//intracellularly ATP-gated chloride channel activity;GO:0005319//lipid transporter activity;GO:0005488//binding;GO:0005524//ATP binding;GO:0005525//GTP binding;GO:0009381//exci…	GO:0000910//cytokinesis;GO:0006289//nucleotide-excision repair;GO:0006810//transport;GO:0006817//phosphate ion transport;GO:0006824//cobalt ion transport;GO:0006855//xenobiotic transmembrane transport;GO:0006869//lipid transport;GO:0007601//visual perception;GO:0008150//biological_process;GO:0008272//sulfate transport;GO:0015675//nickel cation transport;GO:0015689//molybdate ion transport;GO:0015…	--
Unigene0078803	33.454	34.058	34.847	17.583	12.895	16.99	34.1197	15.8227	-1.10861	7.66179e-08	1.36565e-05	HSL1	XP_010915378.1 receptor-like protein kinase HSL1 isoform X1 [Elaeis guineensis]	-	-	-	-	-	GO:0004672//protein kinase activity;GO:0005515//protein binding;GO:0005524//ATP binding	GO:0006468//protein phosphorylation	--
Unigene0004048	256.466	363.15	287.949	161.957	122.209	157.327	302.522	147.164	-1.03961	7.6671e-08	1.36565e-05	HSC-2	KAH0779214.1 hypothetical protein KY290_005641 [Solanum tuberosum]	Genetic Information Processing;Genetic Information Processing;Cellular Processes	Transcription;Folding, sorting and degradation;Transport and catabolism	ko03040//Spliceosome;ko04141//Protein processing in endoplasmic reticulum;ko04144//Endocytosis	K03283;K03283;K03283	-	GO:0000166//nucleotide binding;GO:0003674//molecular_function;GO:0004856//xylulokinase activity;GO:0005488//binding;GO:0005515//protein binding;GO:0005524//ATP binding;GO:0016773//phosphotransferase activity, alcohol group as acceptor;GO:0016887//ATP hydrolysis activity;GO:0017076//purine nucleotide binding;GO:0030554//adenyl nucleotide binding;GO:0032553//ribonucleotide binding;GO:0032555//purin…	GO:0005975//carbohydrate metabolic process;GO:0005997//xylulose metabolic process;GO:0006457//protein folding;GO:0006950//response to stress;GO:0008360//regulation of cell shape;GO:0042732//D-xylose metabolic process;GO:0043093//FtsZ-dependent cytokinesis	--
Unigene0073232	0	0	0	15.533	15.737	0.203	0.001	10.491	13.3569	7.76282e-08	1.37988e-05	--	XP_016566119.1 PREDICTED: uncharacterized protein LOC107864305 [Capsicum annuum]	-	-	-	-	-	-	-	--
Unigene0117915	0	0.038	0.033	17.308	19.826	0	0.0236667	12.378	9.03071	7.78774e-08	1.38149e-05	AGO1B	PHT87836.1 Protein argonaute 1A [Capsicum annuum]	-	-	-	-	-	GO:0003676//nucleic acid binding;GO:0005515//protein binding	-	--
Unigene0117300	0	0	0	24.775	26.41	0.571	0.001	17.252	14.0745	7.80762e-08	1.3822e-05	At3g49470	XP_016556427.1 PREDICTED: nascent polypeptide-associated complex subunit alpha-like protein 2 [Capsicum annuum]	-	-	-	-	GO:0005575//cellular_component;GO:0005622//intracellular anatomical structure;GO:0005737//cytoplasm;GO:0005829//cytosol;GO:0005854//nascent polypeptide-associated complex;GO:0032991//protein-containing complex	-	GO:0006810//transport;GO:0008104//protein localization;GO:0008150//biological_process;GO:0015031//protein transport;GO:0015833//peptide transport;GO:0033036//macromolecule localization;GO:0042886//amide transport;GO:0045184//establishment of protein localization;GO:0051179//localization;GO:0051234//establishment of localization;GO:0071702//organic substance transport;GO:0071705//nitrogen compound…	--
Unigene0041760	10.344	16.069	20.322	2.891	3.784	3.593	15.5783	3.42267	-2.18635	7.84159e-08	1.38384e-05	SCL6	XP_020676049.1 scarecrow-like protein 27 [Dendrobium catenatum]	-	-	-	-	-	-	-	GRAS
Unigene0066223	170.008	186.429	175.979	95.149	69.996	101.004	177.472	88.7163	-1.00032	7.84866e-08	1.38384e-05	--	XP_018685271.1 PREDICTED: uncharacterized protein LOC103995965 [Musa acuminata subsp. malaccensis] [Musa acuminata]	-	-	-	-	-	GO:0008942//nitrite reductase [NAD(P)H] activity	-	--
Unigene0105579	0	0	0	7.285	5.004	8.163	0.001	6.81733	12.735	7.888e-08	1.38797e-05	--	-	-	-	-	-	-	-	-	--
Unigene0122952	0	0	0	23.178	31.905	0.356	0.001	18.4797	14.1737	7.94079e-08	1.39444e-05	petC	XP_016564625.1 PREDICTED: cytochrome b6-f complex iron-sulfur subunit, chloroplastic [Capsicum annuum]	Metabolism;Metabolism	Global and overview maps;Energy metabolism	ko01100//Metabolic pathways;ko00195//Photosynthesis	K02636;K02636	GO:0005575//cellular_component;GO:0005622//intracellular anatomical structure;GO:0005737//cytoplasm;GO:0005886//plasma membrane;GO:0009507//chloroplast;GO:0009512//cytochrome b6f complex;GO:0009526//plastid envelope;GO:0009534//chloroplast thylakoid;GO:0009535//chloroplast thylakoid membrane;GO:0009536//plastid;GO:0009579//thylakoid;GO:0009941//chloroplast envelope;GO:0016020//membrane;GO:0016021…	GO:0003674//molecular_function;GO:0003824//catalytic activity;GO:0005488//binding;GO:0008121//ubiquinol-cytochrome-c reductase activity;GO:0009055//electron transfer activity;GO:0009496//plastoquinol--plastocyanin reductase activity;GO:0016491//oxidoreductase activity;GO:0016679//oxidoreductase activity, acting on diphenols and related substances as donors;GO:0043167//ion binding;GO:0043169//cati…	GO:0006091//generation of precursor metabolites and energy;GO:0006950//response to stress;GO:0006952//defense response;GO:0008150//biological_process;GO:0008152//metabolic process;GO:0009060//aerobic respiration;GO:0009314//response to radiation;GO:0009416//response to light stimulus;GO:0009605//response to external stimulus;GO:0009607//response to biotic stimulus;GO:0009617//response to bacteriu…	--
Unigene0067424	0.053	0.039	0.068	8.885	8.358	0.121	0.0533333	5.788	6.76188	8.21724e-08	1.44008e-05	SPL1	XP_016539898.1 PREDICTED: squamosa promoter-binding-like protein 1 [Capsicum annuum]	-	-	-	-	GO:0005575//cellular_component;GO:0005622//intracellular anatomical structure;GO:0005634//nucleus;GO:0043226//organelle;GO:0043227//membrane-bounded organelle;GO:0043229//intracellular organelle;GO:0043231//intracellular membrane-bounded organelle	GO:0003674//molecular_function;GO:0003676//nucleic acid binding;GO:0003677//DNA binding;GO:0003700//DNA-binding transcription factor activity;GO:0005488//binding;GO:0005515//protein binding;GO:0043167//ion binding;GO:0043169//cation binding;GO:0046872//metal ion binding;GO:0097159//organic cyclic compound binding;GO:0140110//transcription regulator activity;GO:1901363//heterocyclic compound bindi…	GO:0006139//nucleobase-containing compound metabolic process;GO:0006351//transcription, DNA-templated;GO:0006355//regulation of transcription, DNA-templated;GO:0006725//cellular aromatic compound metabolic process;GO:0006807//nitrogen compound metabolic process;GO:0008150//biological_process;GO:0008152//metabolic process;GO:0009058//biosynthetic process;GO:0009059//macromolecule biosynthetic proc…	SBP
Unigene0025444	1.61	1.984	1.022	19.725	8.341	7.821	1.53867	11.9623	2.95875	8.36613e-08	1.46323e-05	PLIP2	XP_020276151.1 uncharacterized protein LOC109850536 [Asparagus officinalis]	-	-	-	-	-	-	GO:0006629//lipid metabolic process	--
Unigene0044694	9.841	7.871	8.573	19.682	22.146	27.168	8.76167	22.9987	1.39227	8.51252e-08	1.48585e-05	--	-	-	-	-	-	-	-	-	--
Unigene0124304	0.087	0	0	16.709	21.747	1.061	0.029	13.1723	8.82724	8.62372e-08	1.50225e-05	PDX12	XP_016553694.1 PREDICTED: pyridoxal 5'-phosphate synthase-like subunit PDX1.2 [Capsicum annuum]	Metabolism;Metabolism	Global and overview maps;Metabolism of cofactors and vitamins	ko01100//Metabolic pathways;ko00750//Vitamin B6 metabolism	K06215;K06215	GO:0005575//cellular_component;GO:0005622//intracellular anatomical structure;GO:0005737//cytoplasm;GO:0005829//cytosol	GO:0000107//imidazoleglycerol-phosphate synthase activity;GO:0003674//molecular_function;GO:0003824//catalytic activity;GO:0004425//indole-3-glycerol-phosphate synthase activity;GO:0005488//binding;GO:0005515//protein binding;GO:0017150//tRNA dihydrouridine synthase activity;GO:0018580//nitronate monooxygenase activity;GO:0046982//protein heterodimerization activity;GO:0046983//protein dimerizati…	GO:0000105//histidine biosynthetic process;GO:0006081//cellular aldehyde metabolic process;GO:0006725//cellular aromatic compound metabolic process;GO:0006766//vitamin metabolic process;GO:0006767//water-soluble vitamin metabolic process;GO:0006793//phosphorus metabolic process;GO:0006796//phosphate-containing compound metabolic process;GO:0006807//nitrogen compound metabolic process;GO:0008033//…	--
Unigene0016811	72.798	62.971	35.023	11.741	17.15	15.522	56.9307	14.8043	-1.94319	8.69992e-08	1.50949e-05	FLA17	XP_008803482.1 fasciclin-like arabinogalactan protein 17 [Phoenix dactylifera]	-	-	-	-	-	-	-	--
Unigene0041001	53.537	46.375	46.47	24.553	24.052	22.179	48.794	23.5947	-1.04824	8.84597e-08	1.53103e-05	STY8	XP_008808339.2 uncharacterized protein LOC103720427 isoform X1 [Phoenix dactylifera]	-	-	-	-	GO:0005575//cellular_component;GO:0005622//intracellular anatomical structure;GO:0005737//cytoplasm;GO:0005783//endoplasmic reticulum;GO:0005789//endoplasmic reticulum membrane;GO:0012505//endomembrane system;GO:0016020//membrane;GO:0031984//organelle subcompartment;GO:0042175//nuclear outer membrane-endoplasmic reticulum membrane network;GO:0043226//organelle;GO:0043227//membrane-bounded organel…	GO:0000166//nucleotide binding;GO:0003674//molecular_function;GO:0003824//catalytic activity;GO:0004672//protein kinase activity;GO:0004674//protein serine/threonine kinase activity;GO:0004712//protein serine/threonine/tyrosine kinase activity;GO:0005488//binding;GO:0005515//protein binding;GO:0005524//ATP binding;GO:0016301//kinase activity;GO:0016740//transferase activity;GO:0016772//transferas…	GO:0000160//phosphorelay signal transduction system;GO:0001666//response to hypoxia;GO:0006082//organic acid metabolic process;GO:0006464//cellular protein modification process;GO:0006468//protein phosphorylation;GO:0006629//lipid metabolic process;GO:0006720//isoprenoid metabolic process;GO:0006721//terpenoid metabolic process;GO:0006793//phosphorus metabolic process;GO:0006796//phosphate-contai…	--
Unigene0030790	3.927	6.362	5.703	14.08	19.545	14.778	5.33067	16.1343	1.59775	8.85923e-08	1.53103e-05	Os09g0325700	CAA2622053.1 unnamed protein product [Spirodela intermedia]	Environmental Information Processing;Environmental Information Processing	Signal transduction;Signal transduction	ko04075//Plant hormone signal transduction;ko04016//MAPK signaling pathway - plant	K14497;K14497	-	GO:0016791//phosphatase activity	-	--
Unigene0044120	42.819	57.462	57.039	18.944	21.379	25.428	52.44	21.917	-1.25862	8.89437e-08	1.53406e-05	MAPKKK5	XP_018677905.1 PREDICTED: mitogen-activated protein kinase kinase kinase YODA-like isoform X2 [Musa acuminata subsp. malaccensis] [Musa acuminata]	-	-	-	-	-	GO:0004672//protein kinase activity;GO:0005524//ATP binding	GO:0006468//protein phosphorylation	--
Unigene0115366	0.079	0	0	15.13	14.424	0.241	0.0263333	9.93167	8.559	8.91754e-08	1.53502e-05	DEK4	XP_016581418.1 PREDICTED: DNA ligase 1 [Capsicum annuum]	-	-	-	-	-	-	-	--
Unigene0101047	0.317	0.066	0.115	1.407	6.023	12.471	0.166	6.63367	5.32055	9.04077e-08	1.55316e-05	PME5	XP_009142468.2 pectinesterase 5 [Brassica rapa]	-	-	-	-	-	GO:0004857//enzyme inhibitor activity;GO:0030599//pectinesterase activity	GO:0042545//cell wall modification	--
Unigene0084213	0.961	0.861	0.844	6.126	6.146	7.199	0.888667	6.49033	2.86858	9.12722e-08	1.56492e-05	BRG3	XP_039146241.1 probable BOI-related E3 ubiquitin-protein ligase 2 [Dioscorea cayenensis subsp. rotundata] [Dioscorea cayenensis]	-	-	-	-	-	-	-	--
Unigene0020704	0	0	0	15.34	4.635	33.227	0.001	17.734	14.1142	9.31034e-08	1.59006e-05	trr	PIA45633.1 hypothetical protein AQUCO_01600095v1 [Aquilegia coerulea]	-	-	-	-	GO:0000785//chromatin;GO:0005575//cellular_component;GO:0005622//intracellular anatomical structure;GO:0005634//nucleus;GO:0005694//chromosome;GO:0005737//cytoplasm;GO:0005886//plasma membrane;GO:0016020//membrane;GO:0043226//organelle;GO:0043227//membrane-bounded organelle;GO:0043228//non-membrane-bounded organelle;GO:0043229//intracellular organelle;GO:0043231//intracellular membrane-bounded or…	GO:0001067//transcription regulatory region nucleic acid binding;GO:0003674//molecular_function;GO:0003676//nucleic acid binding;GO:0003677//DNA binding;GO:0003824//catalytic activity;GO:0005488//binding;GO:0005515//protein binding;GO:0005543//phospholipid binding;GO:0008168//methyltransferase activity;GO:0008170//N-methyltransferase activity;GO:0008276//protein methyltransferase activity;GO:0008…	GO:0000003//reproduction;GO:0003002//regionalization;GO:0003006//developmental process involved in reproduction;GO:0006325//chromatin organization;GO:0006355//regulation of transcription, DNA-templated;GO:0006464//cellular protein modification process;GO:0006479//protein methylation;GO:0006807//nitrogen compound metabolic process;GO:0006996//organelle organization;GO:0007154//cell communication;G…	--
Unigene0046581	11.962	17.17	18.535	43.521	45.355	39.631	15.889	42.8357	1.43078	9.34863e-08	1.59347e-05	--	XP_017699575.3 DNA repair protein UVH3 [Phoenix dactylifera]	Genetic Information Processing	Replication and repair	ko03420//Nucleotide excision repair	K10846	GO:0005575//cellular_component;GO:0005622//intracellular anatomical structure;GO:0005634//nucleus;GO:0043226//organelle;GO:0043227//membrane-bounded organelle;GO:0043229//intracellular organelle;GO:0043231//intracellular membrane-bounded organelle	GO:0003674//molecular_function;GO:0003676//nucleic acid binding;GO:0003677//DNA binding;GO:0003697//single-stranded DNA binding;GO:0003824//catalytic activity;GO:0004518//nuclease activity;GO:0004519//endonuclease activity;GO:0004527//exonuclease activity;GO:0005488//binding;GO:0016787//hydrolase activity;GO:0016788//hydrolase activity, acting on ester bonds;GO:0043167//ion binding;GO:0043169//ca…	GO:0006139//nucleobase-containing compound metabolic process;GO:0006259//DNA metabolic process;GO:0006260//DNA replication;GO:0006281//DNA repair;GO:0006289//nucleotide-excision repair;GO:0006725//cellular aromatic compound metabolic process;GO:0006807//nitrogen compound metabolic process;GO:0006950//response to stress;GO:0006974//cellular response to DNA damage stimulus;GO:0008150//biological_pr…	--
Unigene0078166	0.107	0	0.068	13.836	15.814	0.407	0.0583333	10.019	7.4242	9.59086e-08	1.63157e-05	MPPbeta	PHU27518.1 Mitochondrial-processing peptidase subunit beta [Capsicum chinense]	-	-	-	-	GO:0005575//cellular_component;GO:0005618//cell wall;GO:0005622//intracellular anatomical structure;GO:0005634//nucleus;GO:0005730//nucleolus;GO:0005737//cytoplasm;GO:0005739//mitochondrion;GO:0005740//mitochondrial envelope;GO:0005741//mitochondrial outer membrane;GO:0005743//mitochondrial inner membrane;GO:0005746//mitochondrial respirasome;GO:0005750//mitochondrial respiratory chain complex II…	GO:0003674//molecular_function;GO:0003824//catalytic activity;GO:0004175//endopeptidase activity;GO:0004222//metalloendopeptidase activity;GO:0005488//binding;GO:0008233//peptidase activity;GO:0008237//metallopeptidase activity;GO:0008270//zinc ion binding;GO:0016491//oxidoreductase activity;GO:0016787//hydrolase activity;GO:0043167//ion binding;GO:0043169//cation binding;GO:0046872//metal ion bi…	GO:0006091//generation of precursor metabolites and energy;GO:0006119//oxidative phosphorylation;GO:0006122//mitochondrial electron transport, ubiquinol to cytochrome c;GO:0006139//nucleobase-containing compound metabolic process;GO:0006163//purine nucleotide metabolic process;GO:0006508//proteolysis;GO:0006725//cellular aromatic compound metabolic process;GO:0006753//nucleoside phosphate metabol…	--
Unigene0044807	9.372	10.347	8.644	29.97	20.583	24.743	9.45433	25.0987	1.40856	9.85146e-08	1.67264e-05	ZAT5	XP_008801217.2 zinc finger protein ZAT5-like [Phoenix dactylifera]	-	-	-	-	-	-	-	--
Unigene0092998	122.668	119.097	129.306	51.393	54.034	67.696	123.69	57.7077	-1.0999	9.93578e-08	1.68367e-05	DOF4	KAG1363747.1 dof zinc finger protein 4 [Cocos nucifera]	-	-	-	-	-	GO:0003677//DNA binding	GO:0006355//regulation of transcription, DNA-templated	--
Unigene0107418	0.02	0.058	0	45.97	50.34	0.243	0.026	32.1843	10.2736	1.00099e-07	1.69293e-05	SBE1	XP_016568276.1 PREDICTED: LOW QUALITY PROTEIN: 1,4-alpha-glucan-branching enzyme-like [Capsicum annuum]	Metabolism;Metabolism;Metabolism	Global and overview maps;Global and overview maps;Carbohydrate metabolism	ko01100//Metabolic pathways;ko01110//Biosynthesis of secondary metabolites;ko00500//Starch and sucrose metabolism	K00700;K00700;K00700	GO:0005575//cellular_component;GO:0005622//intracellular anatomical structure;GO:0005737//cytoplasm;GO:0009501//amyloplast;GO:0009507//chloroplast;GO:0009536//plastid;GO:0043226//organelle;GO:0043227//membrane-bounded organelle;GO:0043229//intracellular organelle;GO:0043231//intracellular membrane-bounded organelle	GO:0003674//molecular_function;GO:0003824//catalytic activity;GO:0003844//1,4-alpha-glucan branching enzyme activity;GO:0004133//glycogen debranching enzyme activity;GO:0004553//hydrolase activity, hydrolyzing O-glycosyl compounds;GO:0005488//binding;GO:0008788//alpha,alpha-phosphotrehalase activity;GO:0016740//transferase activity;GO:0016757//glycosyltransferase activity;GO:0016758//hexosyltrans…	GO:0000271//polysaccharide biosynthetic process;GO:0005975//carbohydrate metabolic process;GO:0005976//polysaccharide metabolic process;GO:0005977//glycogen metabolic process;GO:0005978//glycogen biosynthetic process;GO:0005980//glycogen catabolic process;GO:0005982//starch metabolic process;GO:0005983//starch catabolic process;GO:0005991//trehalose metabolic process;GO:0005992//trehalose biosynt…	--
Unigene0120540	0.043	0	0	13.507	16.271	0.131	0.0143333	9.96967	9.44203	1.01288e-07	1.70972e-05	PKP1	XP_016566588.1 PREDICTED: pyruvate kinase isozyme A, chloroplastic [Capsicum annuum]	Metabolism;Metabolism;Metabolism;Metabolism;Metabolism;Metabolism	Global and overview maps;Global and overview maps;Global and overview maps;Global and overview maps;Carbohydrate metabolism;Carbohydrate metabolism	ko01100//Metabolic pathways;ko01110//Biosynthesis of secondary metabolites;ko01200//Carbon metabolism;ko01230//Biosynthesis of amino acids;ko00010//Glycolysis / Gluconeogenesis;ko00620//Pyruvate metabolism	K00873;K00873;K00873;K00873;K00873;K00873	GO:0005575//cellular_component;GO:0005622//intracellular anatomical structure;GO:0005737//cytoplasm;GO:0009507//chloroplast;GO:0009532//plastid stroma;GO:0009536//plastid;GO:0009570//chloroplast stroma;GO:0043226//organelle;GO:0043227//membrane-bounded organelle;GO:0043229//intracellular organelle;GO:0043231//intracellular membrane-bounded organelle	GO:0000166//nucleotide binding;GO:0000287//magnesium ion binding;GO:0003674//molecular_function;GO:0003824//catalytic activity;GO:0004743//pyruvate kinase activity;GO:0005488//binding;GO:0005524//ATP binding;GO:0016301//kinase activity;GO:0016740//transferase activity;GO:0016772//transferase activity, transferring phosphorus-containing groups;GO:0016773//phosphotransferase activity, alcohol group…	GO:0000003//reproduction;GO:0003006//developmental process involved in reproduction;GO:0005975//carbohydrate metabolic process;GO:0006082//organic acid metabolic process;GO:0006090//pyruvate metabolic process;GO:0006091//generation of precursor metabolites and energy;GO:0006096//glycolytic process;GO:0006139//nucleobase-containing compound metabolic process;GO:0006163//purine nucleotide metabolic…	--
Unigene0008807	0.06	0.029	0	7.251	7.264	0.091	0.0296667	4.86867	7.35854	1.01986e-07	1.71817e-05	NUP155	PHT89826.1 Nuclear pore complex protein [Capsicum annuum]	Genetic Information Processing	Translation	ko03013//Nucleocytoplasmic transport	K14312	GO:0005575//cellular_component;GO:0005622//intracellular anatomical structure;GO:0005634//nucleus;GO:0005635//nuclear envelope;GO:0005643//nuclear pore;GO:0005730//nucleolus;GO:0005737//cytoplasm;GO:0005886//plasma membrane;GO:0005911//cell-cell junction;GO:0009506//plasmodesma;GO:0009507//chloroplast;GO:0009536//plastid;GO:0012505//endomembrane system;GO:0016020//membrane;GO:0030054//cell juncti…	GO:0003674//molecular_function;GO:0003682//chromatin binding;GO:0005198//structural molecule activity;GO:0005215//transporter activity;GO:0005488//binding;GO:0005515//protein binding;GO:0017056//structural constituent of nuclear pore	GO:0000003//reproduction;GO:0000212//meiotic spindle organization;GO:0000226//microtubule cytoskeleton organization;GO:0000280//nuclear division;GO:0000972//transcription-dependent tethering of RNA polymerase II gene DNA at nuclear periphery;GO:0001508//action potential;GO:0001555//oocyte growth;GO:0001654//eye development;GO:0003006//developmental process involved in reproduction;GO:0003008//sys…	--
Unigene0003178	0.102	0	0	19.913	21.055	0.234	0.034	13.734	8.658	1.02513e-07	1.72372e-05	FRL3	XP_016577560.1 PREDICTED: FRIGIDA-like protein 3 [Capsicum annuum]	-	-	-	-	-	-	-	--
Unigene0124080	0.523	0.305	0.066	20.517	22.087	0.875	0.298	14.493	5.6039	1.02818e-07	1.72552e-05	SAMDC	KAF3613191.1 S-adenosylmethionine decarboxylase proenzyme [Capsicum annuum]	Metabolism;Metabolism;Metabolism	Global and overview maps;Amino acid metabolism;Amino acid metabolism	ko01100//Metabolic pathways;ko00270//Cysteine and methionine metabolism;ko00330//Arginine and proline metabolism	K01611;K01611;K01611	-	GO:0003674//molecular_function;GO:0003824//catalytic activity;GO:0004014//adenosylmethionine decarboxylase activity;GO:0016829//lyase activity;GO:0016830//carbon-carbon lyase activity;GO:0016831//carboxy-lyase activity	GO:0006139//nucleobase-containing compound metabolic process;GO:0006557//S-adenosylmethioninamine biosynthetic process;GO:0006576//cellular biogenic amine metabolic process;GO:0006595//polyamine metabolic process;GO:0006596//polyamine biosynthetic process;GO:0006597//spermine biosynthetic process;GO:0006725//cellular aromatic compound metabolic process;GO:0006790//sulfur compound metabolic proces…	--
Unigene0059043	2.367	1.287	0.881	15.167	6.195	9.224	1.51167	10.1953	2.7537	1.04278e-07	1.74666e-05	LIP2	RYR54474.1 hypothetical protein Ahy_A06g029757 [Arachis hypogaea]	Metabolism	Lipid metabolism	ko00100//Steroid biosynthesis	K01052	GO:0005575//cellular_component;GO:0005576//extracellular region	GO:0003674//molecular_function;GO:0003824//catalytic activity;GO:0004806//triglyceride lipase activity;GO:0008270//zinc ion binding;GO:0016298//lipase activity;GO:0016787//hydrolase activity;GO:0016788//hydrolase activity, acting on ester bonds;GO:0052689//carboxylic ester hydrolase activity	GO:0002213//defense response to insect;GO:0006629//lipid metabolic process;GO:0006950//response to stress;GO:0006952//defense response;GO:0008150//biological_process;GO:0008152//metabolic process;GO:0009056//catabolic process;GO:0016042//lipid catabolic process;GO:0044238//primary metabolic process;GO:0050896//response to stimulus;GO:0071704//organic substance metabolic process;GO:1901575//organi…	--
Unigene0029371	12.485	15.853	10.043	37.79	37.757	25.559	12.7937	33.702	1.3974	1.06255e-07	1.77635e-05	WNK1	XP_019710571.1 probable serine/threonine-protein kinase WNK1 [Elaeis guineensis]	-	-	-	-	-	GO:0004672//protein kinase activity;GO:0004674//protein serine/threonine kinase activity;GO:0005524//ATP binding	GO:0006468//protein phosphorylation	--
Unigene0053045	0	0	0	6.821	9.379	0.284	0.001	5.49467	12.4238	1.1058e-07	1.84513e-05	BLH1	PHT99143.1 BEL1-like homeodomain protein 3 [Capsicum chinense]	-	-	-	-	GO:0005575//cellular_component;GO:0005622//intracellular anatomical structure;GO:0005634//nucleus;GO:0005737//cytoplasm;GO:0043226//organelle;GO:0043227//membrane-bounded organelle;GO:0043229//intracellular organelle;GO:0043231//intracellular membrane-bounded organelle	GO:0003674//molecular_function;GO:0003676//nucleic acid binding;GO:0003677//DNA binding;GO:0003700//DNA-binding transcription factor activity;GO:0005488//binding;GO:0005515//protein binding;GO:0042802//identical protein binding;GO:0042803//protein homodimerization activity;GO:0046982//protein heterodimerization activity;GO:0046983//protein dimerization activity;GO:0097159//organic cyclic compound…	GO:0000741//karyogamy;GO:0001101//response to acid chemical;GO:0006139//nucleobase-containing compound metabolic process;GO:0006351//transcription, DNA-templated;GO:0006355//regulation of transcription, DNA-templated;GO:0006725//cellular aromatic compound metabolic process;GO:0006807//nitrogen compound metabolic process;GO:0006996//organelle organization;GO:0006997//nucleus organization;GO:000727…	--
Unigene0023434	0.068	0	0.043	9.495	8.765	0.257	0.037	6.17233	7.38215	1.10878e-07	1.84655e-05	AVPL2	XP_016569422.1 PREDICTED: pyrophosphate-energized membrane proton pump 2 [Capsicum annuum]	-	-	-	-	GO:0000139//Golgi membrane;GO:0005575//cellular_component;GO:0005622//intracellular anatomical structure;GO:0005737//cytoplasm;GO:0005794//Golgi apparatus;GO:0005887//integral component of plasma membrane;GO:0012505//endomembrane system;GO:0016020//membrane;GO:0016021//integral component of membrane;GO:0031090//organelle membrane;GO:0031224//intrinsic component of membrane;GO:0031984//organelle s…	GO:0003674//molecular_function;GO:0003824//catalytic activity;GO:0004427//inorganic diphosphatase activity;GO:0005215//transporter activity;GO:0005488//binding;GO:0009678//pyrophosphate hydrolysis-driven proton transmembrane transporter activity;GO:0015399//primary active transmembrane transporter activity;GO:0016462//pyrophosphatase activity;GO:0016787//hydrolase activity;GO:0016817//hydrolase a…	GO:0006810//transport;GO:0006811//ion transport;GO:0006812//cation transport;GO:0008150//biological_process;GO:0034220//ion transmembrane transport;GO:0051179//localization;GO:0051234//establishment of localization;GO:0055085//transmembrane transport;GO:0098655//cation transmembrane transport;GO:0098660//inorganic ion transmembrane transport;GO:0098662//inorganic cation transmembrane transport;GO…	--
Unigene0098213	13.901	12.707	20.31	3.806	2.716	4.473	15.6393	3.665	-2.09329	1.13097e-07	1.87431e-05	DTX51	XP_008798548.2 protein DETOXIFICATION 51-like [Phoenix dactylifera]	-	-	-	-	GO:0016020//membrane	GO:0015297//antiporter activity;GO:0042910//xenobiotic transmembrane transporter activity	GO:0006855//xenobiotic transmembrane transport;GO:0055085//transmembrane transport	--
Unigene0067729	0.079	0.173	0.05	10.902	11.699	0.301	0.100667	7.634	6.24478	1.1319e-07	1.87431e-05	JOKA2	PHT63288.1 hypothetical protein T459_32865 [Capsicum annuum]	-	-	-	-	-	GO:0005515//protein binding;GO:0008270//zinc ion binding	-	--
Unigene0109323	1.551	0.678	1.378	34.747	14.702	9.205	1.20233	19.5513	4.02336	1.13773e-07	1.87848e-05	--	-	-	-	-	-	-	-	-	--
Unigene0122038	0	0	0	22.08	20.849	0.763	0.001	14.564	13.8301	1.13893e-07	1.87848e-05	At2g44860	XP_016544052.1 PREDICTED: probable ribosome biogenesis protein RLP24 [Capsicum annuum]	Genetic Information Processing	Translation	ko03010//Ribosome	K02896	GO:0005575//cellular_component;GO:0005622//intracellular anatomical structure;GO:0005634//nucleus;GO:0005730//nucleolus;GO:0005737//cytoplasm;GO:0005829//cytosol;GO:0005840//ribosome;GO:0015934//large ribosomal subunit;GO:0022625//cytosolic large ribosomal subunit;GO:0022626//cytosolic ribosome;GO:0030684//preribosome;GO:0030687//preribosome, large subunit precursor;GO:0031974//membrane-enclosed …	GO:0001671//ATPase activator activity;GO:0003674//molecular_function;GO:0003676//nucleic acid binding;GO:0003723//RNA binding;GO:0003735//structural constituent of ribosome;GO:0005198//structural molecule activity;GO:0005488//binding;GO:0008047//enzyme activator activity;GO:0030234//enzyme regulator activity;GO:0060589//nucleoside-triphosphatase regulator activity;GO:0060590//ATPase regulator act…	GO:0000027//ribosomal large subunit assembly;GO:0002181//cytoplasmic translation;GO:0006412//translation;GO:0006518//peptide metabolic process;GO:0006807//nitrogen compound metabolic process;GO:0006996//organelle organization;GO:0008150//biological_process;GO:0008152//metabolic process;GO:0009058//biosynthetic process;GO:0009059//macromolecule biosynthetic process;GO:0009987//cellular process;GO:…	--
Unigene0024355	0	0	0	10.816	10.143	0.251	0.001	7.07	12.7875	1.14089e-07	1.87848e-05	ORP3A	NP_001311539.1 oxysterol-binding protein-related protein 3A [Capsicum annuum]	-	-	-	-	-	GO:0008289//lipid binding	-	--
Unigene0071632	296.158	202.205	181.373	88.553	69.588	96.781	226.579	84.974	-1.41492	1.16515e-07	1.91219e-05	PAE8	XP_038976343.1 pectin acetylesterase 8-like [Phoenix dactylifera]	-	-	-	-	GO:0005575//cellular_component;GO:0005576//extracellular region;GO:0005618//cell wall;GO:0009505//plant-type cell wall;GO:0030312//external encapsulating structure;GO:0071944//cell periphery	GO:0003674//molecular_function;GO:0003824//catalytic activity;GO:0016787//hydrolase activity;GO:0016788//hydrolase activity, acting on ester bonds;GO:0052689//carboxylic ester hydrolase activity;GO:0052793//pectin acetylesterase activity	GO:0008150//biological_process;GO:0009987//cellular process;GO:0016043//cellular component organization;GO:0045229//external encapsulating structure organization;GO:0071554//cell wall organization or biogenesis;GO:0071555//cell wall organization;GO:0071840//cellular component organization or biogenesis	--
Unigene0046919	0.109	0.08	0	15.362	16.728	0.333	0.063	10.8077	7.42249	1.16576e-07	1.91219e-05	--	KAF3680719.1 putative ubiquitin-protein ligase [Capsicum annuum]	-	-	-	-	-	GO:0036361//racemase activity, acting on amino acids and derivatives;GO:0047689//aspartate racemase activity	GO:0006520//cellular amino acid metabolic process;GO:0006807//nitrogen compound metabolic process	--
Unigene0034844	132.174	203.67	111.565	577.555	325.433	346.069	149.136	416.352	1.48117	1.17875e-07	1.92927e-05	PCAP1	PON83811.1 DREPP family [Trema orientale]	-	-	-	-	GO:0046658//anchored component of plasma membrane	-	-	--
Unigene0001826	0.047	0	0	11.921	13.581	0.287	0.0156667	8.59633	9.09988	1.1806e-07	1.92927e-05	FAR3	XP_016539096.1 PREDICTED: fatty acyl-CoA reductase 3-like isoform X1 [Capsicum annuum]	Cellular Processes;Metabolism	Transport and catabolism;Lipid metabolism	ko04146//Peroxisome;ko00073//Cutin, suberine and wax biosynthesis	K13356;K13356	-	GO:0004043//L-aminoadipate-semialdehyde dehydrogenase activity;GO:0008460//dTDP-glucose 4,6-dehydratase activity;GO:0008831//dTDP-4-dehydrorhamnose reductase activity;GO:0051287//NAD binding	GO:0009243//O antigen biosynthetic process;GO:0019305//dTDP-rhamnose biosynthetic process;GO:0019878//lysine biosynthetic process via aminoadipic acid	--
Unigene0079231	0.278	3.036	0	57.224	28.424	24.954	1.10467	36.8673	5.06066	1.18344e-07	1.93029e-05	--	XP_009410885.1 PREDICTED: uncharacterized protein LOC103992770 [Musa acuminata subsp. malaccensis] [Musa acuminata]	-	-	-	-	-	-	-	--
Unigene0085073	0.118	0	0.15	43.5	43.273	0.36	0.0893333	29.0443	8.34484	1.18969e-07	1.93687e-05	NRP1	PHU02434.1 hypothetical protein BC332_27685 [Capsicum chinense]	-	-	-	-	-	-	-	--
Unigene0088300	1.466	0.89	0.31	17.247	14.833	7.81	0.888667	13.2967	3.90328	1.21463e-07	1.97377e-05	ERF110	KAG1327977.1 putative ethylene-responsive transcription factor ABR1 [Cocos nucifera]	-	-	-	-	-	GO:0003700//DNA-binding transcription factor activity	GO:0006355//regulation of transcription, DNA-templated	ERF
Unigene0112401	0	0	0	16.911	17.464	0.417	0.001	11.5973	13.5015	1.21776e-07	1.97518e-05	XTH6	KAF3660637.1 putative xyloglucan endotransglucosylase/hydrolase protein 5 [Capsicum annuum]	-	-	-	-	GO:0005575//cellular_component;GO:0005576//extracellular region;GO:0005618//cell wall;GO:0030312//external encapsulating structure;GO:0048046//apoplast;GO:0071944//cell periphery	GO:0003674//molecular_function;GO:0003824//catalytic activity;GO:0004553//hydrolase activity, hydrolyzing O-glycosyl compounds;GO:0016740//transferase activity;GO:0016757//glycosyltransferase activity;GO:0016758//hexosyltransferase activity;GO:0016762//xyloglucan:xyloglucosyl transferase activity;GO:0016787//hydrolase activity;GO:0016798//hydrolase activity, acting on glycosyl bonds;GO:0046527//g…	GO:0005975//carbohydrate metabolic process;GO:0005976//polysaccharide metabolic process;GO:0006073//cellular glucan metabolic process;GO:0008150//biological_process;GO:0008152//metabolic process;GO:0009987//cellular process;GO:0010383//cell wall polysaccharide metabolic process;GO:0010410//hemicellulose metabolic process;GO:0010411//xyloglucan metabolic process;GO:0016043//cellular component orga…	--
Unigene0000365	40.856	192.517	3.743	2.319	1.051	2.725	79.0387	2.03167	-5.28182	1.23739e-07	2.00328e-05	--	-	-	-	-	-	-	-	-	--
Unigene0021526	0.37	0.18	0.156	91.558	104.354	0.75	0.235333	65.554	8.12183	1.25199e-07	2.02316e-05	CAL1	PHT98686.1 Calreticulin [Capsicum chinense]	Genetic Information Processing;Cellular Processes	Folding, sorting and degradation;Transport and catabolism	ko04141//Protein processing in endoplasmic reticulum;ko04145//Phagosome	K08057;K08057	GO:0005575//cellular_component;GO:0005622//intracellular anatomical structure;GO:0005737//cytoplasm;GO:0005783//endoplasmic reticulum;GO:0005788//endoplasmic reticulum lumen;GO:0012505//endomembrane system;GO:0031974//membrane-enclosed lumen;GO:0043226//organelle;GO:0043227//membrane-bounded organelle;GO:0043229//intracellular organelle;GO:0043231//intracellular membrane-bounded organelle;GO:0043…	GO:0003674//molecular_function;GO:0005488//binding;GO:0005509//calcium ion binding;GO:0005515//protein binding;GO:0030246//carbohydrate binding;GO:0043167//ion binding;GO:0043169//cation binding;GO:0046872//metal ion binding;GO:0051082//unfolded protein binding	GO:0006457//protein folding;GO:0008150//biological_process;GO:0009987//cellular process	--
Unigene0114090	23.505	21.535	18.073	7.116	8.475	9.862	21.0377	8.48433	-1.3101	1.26558e-07	2.04134e-05	RE2	XP_038705831.1 uncharacterized protein LOC120001529 isoform X1 [Tripterygium wilfordii]	-	-	-	-	-	-	-	--
Unigene0012393	0.071	0	0.045	11.895	13.795	0.108	0.0386667	8.59933	7.79699	1.2795e-07	2.05997e-05	STU	KAF3656013.1 Kinase protein with adenine nucleotide alpha hydrolases-like domain, putative isoform 4 [Capsicum annuum]	-	-	-	-	-	GO:0004672//protein kinase activity;GO:0005524//ATP binding	GO:0006468//protein phosphorylation	--
Unigene0010643	0.07	0	0.089	8.955	8.402	0.142	0.053	5.833	6.7821	1.29993e-07	2.089e-05	At1g62020	KAF3614983.1 Coatomer subunit alpha-3 [Capsicum annuum]	-	-	-	-	GO:0030117//membrane coat;GO:0030126//COPI vesicle coat	GO:0005198//structural molecule activity;GO:0005515//protein binding	GO:0006886//intracellular protein transport;GO:0016192//vesicle-mediated transport	--
Unigene0035159	458.113	491.501	587.559	235.167	158.961	258.246	512.391	217.458	-1.23651	1.31608e-07	2.11106e-05	PGRL1A	XP_009389075.1 PREDICTED: PGR5-like protein 1B, chloroplastic [Musa acuminata subsp. malaccensis] [Musa acuminata]	-	-	-	-	-	-	-	--
Unigene0001773	27.883	17.645	16.656	218.328	61.909	83.541	20.728	121.259	2.54844	1.33259e-07	2.13361e-05	PMEI11	XP_010916195.1 21 kDa protein [Elaeis guineensis]	-	-	-	-	-	GO:0004857//enzyme inhibitor activity	-	--
Unigene0074597	0.023	0	0	5.561	6.678	0.141	0.00766667	4.12667	9.07216	1.33978e-07	2.13782e-05	CALS10	XP_016563764.1 PREDICTED: callose synthase 10 [Capsicum annuum]	-	-	-	-	GO:0000148//1,3-beta-D-glucan synthase complex;GO:0016020//membrane	GO:0003843//1,3-beta-D-glucan synthase activity	GO:0006075//(1->3)-beta-D-glucan biosynthetic process	--
Unigene0031572	404.826	451.913	468.802	153.908	189.931	239.485	441.847	194.441	-1.18421	1.34012e-07	2.13782e-05	SS1	QDC17512.1 squalene synthase [Fritillaria unibracteata]	Metabolism;Metabolism;Metabolism;Metabolism	Global and overview maps;Global and overview maps;Lipid metabolism;Metabolism of terpenoids and polyketides	ko01100//Metabolic pathways;ko01110//Biosynthesis of secondary metabolites;ko00100//Steroid biosynthesis;ko00909//Sesquiterpenoid and triterpenoid biosynthesis	K00801;K00801;K00801;K00801	GO:0016021//integral component of membrane	-	-	--
Unigene0096651	1445.39	1708.79	1199.2	417.042	682.075	565.469	1451.13	554.862	-1.38697	1.34836e-07	2.14625e-05	SAMDC	XP_010914049.1 S-adenosylmethionine decarboxylase proenzyme [Elaeis guineensis]	Metabolism;Metabolism;Metabolism	Global and overview maps;Amino acid metabolism;Amino acid metabolism	ko01100//Metabolic pathways;ko00270//Cysteine and methionine metabolism;ko00330//Arginine and proline metabolism	K01611;K01611;K01611	-	GO:0004014//adenosylmethionine decarboxylase activity	GO:0006597//spermine biosynthetic process;GO:0008295//spermidine biosynthetic process	--
Unigene0056904	502.118	464.215	493.053	258.271	191.093	275.185	486.462	241.516	-1.01021	1.35034e-07	2.14625e-05	HCF136	XP_008811291.2 photosystem II stability/assembly factor HCF136, chloroplastic-like [Phoenix dactylifera]	-	-	-	-	-	-	-	--
Unigene0094574	0	0	0	17.772	22.35	0.288	0.001	13.47	13.7175	1.35795e-07	2.15424e-05	FES1	XP_016572322.1 PREDICTED: cytochrome b-c1 complex subunit Rieske, mitochondrial [Capsicum annuum]	Metabolism;Metabolism	Global and overview maps;Energy metabolism	ko01100//Metabolic pathways;ko00190//Oxidative phosphorylation	K00411;K00411	GO:0005575//cellular_component;GO:0005622//intracellular anatomical structure;GO:0005737//cytoplasm;GO:0005739//mitochondrion;GO:0005740//mitochondrial envelope;GO:0005743//mitochondrial inner membrane;GO:0016020//membrane;GO:0016021//integral component of membrane;GO:0019866//organelle inner membrane;GO:0031090//organelle membrane;GO:0031224//intrinsic component of membrane;GO:0031966//mitochond…	GO:0003674//molecular_function;GO:0003824//catalytic activity;GO:0005488//binding;GO:0008121//ubiquinol-cytochrome-c reductase activity;GO:0009055//electron transfer activity;GO:0016491//oxidoreductase activity;GO:0016679//oxidoreductase activity, acting on diphenols and related substances as donors;GO:0043167//ion binding;GO:0043169//cation binding;GO:0046872//metal ion binding;GO:0051536//iron-…	GO:0006091//generation of precursor metabolites and energy;GO:0008150//biological_process;GO:0008152//metabolic process;GO:0009060//aerobic respiration;GO:0009987//cellular process;GO:0022900//electron transport chain;GO:0044237//cellular metabolic process	--
Unigene0051718	5.109	7.519	6.486	22.15	15.697	16.825	6.37133	18.224	1.51617	1.36173e-07	2.15424e-05	HSFB1	RWW34363.1 hypothetical protein GW17_00000884 [Ensete ventricosum]	-	-	-	-	-	GO:0003700//DNA-binding transcription factor activity;GO:0043565//sequence-specific DNA binding	GO:0006355//regulation of transcription, DNA-templated	--
Unigene0117917	0	0	0	6.007	5.458	0.083	0.001	3.84933	11.9104	1.36327e-07	2.15424e-05	AGO1B	PHU15588.1 hypothetical protein BC332_16793 [Capsicum chinense]	-	-	-	-	-	GO:0003676//nucleic acid binding;GO:0005515//protein binding	-	--
Unigene0068585	0.366	0.178	0.388	77.215	85.748	1.116	0.310667	54.693	7.45984	1.36659e-07	2.15424e-05	SAM3	NP_001311535.1 S-adenosylmethionine synthase 3 [Capsicum annuum]	Metabolism;Metabolism;Metabolism;Metabolism;Metabolism	Global and overview maps;Global and overview maps;Global and overview maps;Amino acid metabolism;Biosynthesis of other secondary metabolites	ko01100//Metabolic pathways;ko01110//Biosynthesis of secondary metabolites;ko01230//Biosynthesis of amino acids;ko00270//Cysteine and methionine metabolism;ko00999//Biosynthesis of various plant secondary metabolites	K00789;K00789;K00789;K00789;K00789	GO:0005575//cellular_component;GO:0005622//intracellular anatomical structure;GO:0005737//cytoplasm;GO:0005829//cytosol	GO:0000166//nucleotide binding;GO:0003674//molecular_function;GO:0003824//catalytic activity;GO:0004478//methionine adenosyltransferase activity;GO:0005488//binding;GO:0005524//ATP binding;GO:0016740//transferase activity;GO:0016765//transferase activity, transferring alkyl or aryl (other than methyl) groups;GO:0017076//purine nucleotide binding;GO:0030554//adenyl nucleotide binding;GO:0032553//r…	GO:0006556//S-adenosylmethionine biosynthetic process;GO:0006730//one-carbon metabolic process;GO:0006790//sulfur compound metabolic process;GO:0008150//biological_process;GO:0008152//metabolic process;GO:0009058//biosynthetic process;GO:0009987//cellular process;GO:0044237//cellular metabolic process;GO:0044249//cellular biosynthetic process;GO:0044272//sulfur compound biosynthetic process;GO:00…	--
Unigene0110826	0	0.251	0.219	33.363	38.689	0.262	0.156667	24.1047	7.26547	1.36961e-07	2.15424e-05	CHI9	XP_016580739.1 PREDICTED: endochitinase 4 [Capsicum annuum]	Metabolism;Metabolism;Environmental Information Processing	Global and overview maps;Carbohydrate metabolism;Signal transduction	ko01100//Metabolic pathways;ko00520//Amino sugar and nucleotide sugar metabolism;ko04016//MAPK signaling pathway - plant	K20547;K20547;K20547	-	GO:0004568//chitinase activity;GO:0008061//chitin binding	GO:0006032//chitin catabolic process;GO:0016998//cell wall macromolecule catabolic process	--
Unigene0059030	0.537	0.301	0.052	14.02	14.912	1.321	0.296667	10.0843	5.08713	1.3702e-07	2.15424e-05	FTSH2	KAF3656276.1 ATP-dependent zinc metalloprotease FTSH 8, chloroplastic [Capsicum annuum]	-	-	-	-	GO:0000502//proteasome complex;GO:0005575//cellular_component;GO:0005622//intracellular anatomical structure;GO:0005737//cytoplasm;GO:0009368//endopeptidase Clp complex;GO:0009376//HslUV protease complex;GO:0009379//Holliday junction helicase complex;GO:0009507//chloroplast;GO:0009526//plastid envelope;GO:0009534//chloroplast thylakoid;GO:0009535//chloroplast thylakoid membrane;GO:0009536//plasti…	GO:0000166//nucleotide binding;GO:0003674//molecular_function;GO:0003678//DNA helicase activity;GO:0003824//catalytic activity;GO:0004175//endopeptidase activity;GO:0004176//ATP-dependent peptidase activity;GO:0004222//metalloendopeptidase activity;GO:0004252//serine-type endopeptidase activity;GO:0005198//structural molecule activity;GO:0005488//binding;GO:0005524//ATP binding;GO:0008233//peptid…	GO:0006091//generation of precursor metabolites and energy;GO:0006281//DNA repair;GO:0006310//DNA recombination;GO:0006508//proteolysis;GO:0006807//nitrogen compound metabolic process;GO:0006996//organelle organization;GO:0007275//multicellular organism development;GO:0008150//biological_process;GO:0008152//metabolic process;GO:0009056//catabolic process;GO:0009057//macromolecule catabolic proces…	--
Unigene0100050	0.122	0.178	0	22.655	18.819	0.279	0.1	13.9177	7.12077	1.41371e-07	2.21863e-05	At3g17800	XP_016564030.1 PREDICTED: UV-B-induced protein At3g17800, chloroplastic [Capsicum annuum]	-	-	-	-	-	-	-	--
Unigene0069634	0	0	0	11.838	12.067	0.174	0.001	8.02633	12.9705	1.42812e-07	2.23353e-05	ASK7	XP_016559677.1 PREDICTED: shaggy-related protein kinase eta [Capsicum annuum]	Environmental Information Processing	Signal transduction	ko04075//Plant hormone signal transduction	K14502	-	GO:0004672//protein kinase activity;GO:0005524//ATP binding	GO:0006468//protein phosphorylation	--
Unigene0119888	0	0	0	7.137	7.866	0.188	0.001	5.06367	12.306	1.4439e-07	2.25384e-05	TOC75-3	PHU16117.1 Protein TOC75, chloroplastic [Capsicum chinense]	-	-	-	-	GO:0005575//cellular_component;GO:0005622//intracellular anatomical structure;GO:0005737//cytoplasm;GO:0005773//vacuole;GO:0005774//vacuolar membrane;GO:0009279//cell outer membrane;GO:0009507//chloroplast;GO:0009526//plastid envelope;GO:0009527//plastid outer membrane;GO:0009536//plastid;GO:0009707//chloroplast outer membrane;GO:0009941//chloroplast envelope;GO:0010006//Toc complex;GO:0016020//m…	GO:0003674//molecular_function;GO:0005215//transporter activity;GO:0008320//protein transmembrane transporter activity;GO:0015399//primary active transmembrane transporter activity;GO:0015450//protein-transporting ATPase activity;GO:0022804//active transmembrane transporter activity;GO:0022857//transmembrane transporter activity;GO:0022884//macromolecule transmembrane transporter activity;GO:0042…	GO:0006605//protein targeting;GO:0006810//transport;GO:0006886//intracellular protein transport;GO:0006996//organelle organization;GO:0007275//multicellular organism development;GO:0008104//protein localization;GO:0008150//biological_process;GO:0009653//anatomical structure morphogenesis;GO:0009657//plastid organization;GO:0009658//chloroplast organization;GO:0009719//response to endogenous stimu…	--
Unigene0055378	0	0.097	0.042	9.562	8.961	0.253	0.0463333	6.25867	7.07766	1.44975e-07	2.25892e-05	LHY	XP_016544973.1 PREDICTED: protein LHY isoform X4 [Capsicum annuum]	Organismal Systems	Environmental adaptation	ko04712//Circadian rhythm - plant	K12133	GO:0005575//cellular_component;GO:0005622//intracellular anatomical structure;GO:0005634//nucleus;GO:0043226//organelle;GO:0043227//membrane-bounded organelle;GO:0043229//intracellular organelle;GO:0043231//intracellular membrane-bounded organelle	GO:0001067//transcription regulatory region nucleic acid binding;GO:0003674//molecular_function;GO:0003676//nucleic acid binding;GO:0003677//DNA binding;GO:0003700//DNA-binding transcription factor activity;GO:0005488//binding;GO:0097159//organic cyclic compound binding;GO:0140110//transcription regulator activity;GO:1901363//heterocyclic compound binding	GO:0000003//reproduction;GO:0001101//response to acid chemical;GO:0003006//developmental process involved in reproduction;GO:0006139//nucleobase-containing compound metabolic process;GO:0006351//transcription, DNA-templated;GO:0006355//regulation of transcription, DNA-templated;GO:0006725//cellular aromatic compound metabolic process;GO:0006807//nitrogen compound metabolic process;GO:0006950//res…	MYB_related
Unigene0055228	5.452	7.167	4.22	22.735	23.888	20.646	5.613	22.423	1.99814	1.46465e-07	2.27805e-05	OXS3	XP_010917660.1 uncharacterized protein LOC105042235 [Elaeis guineensis]	-	-	-	-	-	-	-	--
Unigene0067610	0.09	0.264	0	114.919	115.084	1.514	0.118	77.1723	9.35315	1.47623e-07	2.29197e-05	PIP1-3	XP_016567094.1 PREDICTED: probable aquaporin PIP-type pTOM75 [Capsicum annuum]	-	-	-	-	GO:0005575//cellular_component;GO:0005886//plasma membrane;GO:0005887//integral component of plasma membrane;GO:0016020//membrane;GO:0016021//integral component of membrane;GO:0031224//intrinsic component of membrane;GO:0031226//intrinsic component of plasma membrane;GO:0071944//cell periphery	GO:0003674//molecular_function;GO:0005215//transporter activity;GO:0005372//water transmembrane transporter activity;GO:0015250//water channel activity;GO:0015267//channel activity;GO:0015318//inorganic molecular entity transmembrane transporter activity;GO:0022803//passive transmembrane transporter activity;GO:0022857//transmembrane transporter activity	GO:0006810//transport;GO:0006811//ion transport;GO:0006833//water transport;GO:0008150//biological_process;GO:0034220//ion transmembrane transport;GO:0042044//fluid transport;GO:0051179//localization;GO:0051234//establishment of localization;GO:0055085//transmembrane transport	--
Unigene0055128	1038.97	1389.57	1403.72	579.521	392.74	646.461	1277.42	539.574	-1.24334	1.56335e-07	2.41433e-05	--	KAG6521967.1 hypothetical protein ZIOFF_019101 [Zingiber officinale]	Cellular Processes	Transport and catabolism	ko04146//Peroxisome	K13348	GO:0016021//integral component of membrane	-	-	--
Unigene0040215	0.037	0	0	8.482	10.521	0.227	0.0123333	6.41	9.02162	1.57576e-07	2.42918e-05	FRO7	PHU10182.1 Ferric reduction oxidase 6 [Capsicum chinense]	-	-	-	-	-	GO:0016491//oxidoreductase activity	-	--
Unigene0055749	0.052	0	0.033	6.772	6.403	0.198	0.0283333	4.45767	7.29764	1.59438e-07	2.45355e-05	Os01g0367900	PHT78746.1 SWI/SNF-related matrix-associated actin-dependent regulator of chromatin subfamily A member 5, partial [Capsicum annuum]	-	-	-	-	GO:0005634//nucleus;GO:0070823//HDA1 complex	GO:0003676//nucleic acid binding;GO:0003677//DNA binding;GO:0005524//ATP binding;GO:0016787//hydrolase activity;GO:0016818//hydrolase activity, acting on acid anhydrides, in phosphorus-containing anhydrides;GO:0031491//nucleosome binding	GO:0006338//chromatin remodeling;GO:0016575//histone deacetylation;GO:0019285//glycine betaine biosynthetic process from choline;GO:0045892//negative regulation of transcription, DNA-templated	--
Unigene0084101	0.124	0	0.052	10.239	10.889	0.376	0.0586667	7.168	6.93289	1.59994e-07	2.45775e-05	GTE7	PHU10331.1 hypothetical protein BC332_22191 [Capsicum chinense]	-	-	-	-	GO:0005575//cellular_component;GO:0005622//intracellular anatomical structure;GO:0005634//nucleus;GO:0043226//organelle;GO:0043227//membrane-bounded organelle;GO:0043229//intracellular organelle;GO:0043231//intracellular membrane-bounded organelle	GO:0005515//protein binding	GO:0006139//nucleobase-containing compound metabolic process;GO:0006351//transcription, DNA-templated;GO:0006355//regulation of transcription, DNA-templated;GO:0006725//cellular aromatic compound metabolic process;GO:0006807//nitrogen compound metabolic process;GO:0007275//multicellular organism development;GO:0007346//regulation of mitotic cell cycle;GO:0008150//biological_process;GO:0008152//me…	--
Unigene0094093	0.029	0	0	8.299	7.848	0.133	0.00966667	5.42667	9.13283	1.65447e-07	2.53705e-05	PPC1	KAF3674416.1 Phosphoenolpyruvate carboxylase 1 [Capsicum annuum]	Metabolism;Metabolism;Metabolism;Metabolism	Global and overview maps;Global and overview maps;Carbohydrate metabolism;Energy metabolism	ko01100//Metabolic pathways;ko01200//Carbon metabolism;ko00620//Pyruvate metabolism;ko00710//Carbon fixation in photosynthetic organisms	K01595;K01595;K01595;K01595	GO:0005575//cellular_component;GO:0005576//extracellular region;GO:0005622//intracellular anatomical structure;GO:0005737//cytoplasm;GO:0005829//cytosol;GO:0005886//plasma membrane;GO:0005911//cell-cell junction;GO:0009506//plasmodesma;GO:0009507//chloroplast;GO:0009536//plastid;GO:0016020//membrane;GO:0030054//cell junction;GO:0043226//organelle;GO:0043227//membrane-bounded organelle;GO:0043229/…	GO:0003674//molecular_function;GO:0003824//catalytic activity;GO:0004611//phosphoenolpyruvate carboxykinase activity;GO:0008964//phosphoenolpyruvate carboxylase activity;GO:0016829//lyase activity;GO:0016830//carbon-carbon lyase activity;GO:0016831//carboxy-lyase activity	GO:0006082//organic acid metabolic process;GO:0006091//generation of precursor metabolites and energy;GO:0006099//tricarboxylic acid cycle;GO:0006101//citrate metabolic process;GO:0007275//multicellular organism development;GO:0008150//biological_process;GO:0008152//metabolic process;GO:0009060//aerobic respiration;GO:0009987//cellular process;GO:0015977//carbon fixation;GO:0015979//photosynthesi…	--
Unigene0128416	0.064	0	0.081	22.648	16.833	0.292	0.0483333	13.2577	8.09959	1.67055e-07	2.55459e-05	AFRR	XP_016542928.1 PREDICTED: monodehydroascorbate reductase [Capsicum annuum]	Metabolism;Metabolism	Global and overview maps;Carbohydrate metabolism	ko01100//Metabolic pathways;ko00053//Ascorbate and aldarate metabolism	K08232;K08232	GO:0005575//cellular_component;GO:0005622//intracellular anatomical structure;GO:0005737//cytoplasm	GO:0000166//nucleotide binding;GO:0003674//molecular_function;GO:0003824//catalytic activity;GO:0004148//dihydrolipoyl dehydrogenase activity;GO:0004355//glutamate synthase (NADPH) activity;GO:0004362//glutathione-disulfide reductase (NADPH) activity;GO:0004791//thioredoxin-disulfide reductase activity;GO:0005488//binding;GO:0008734//L-aspartate oxidase activity;GO:0015042//trypanothione-disulfid…	GO:0006096//glycolytic process;GO:0006537//glutamate biosynthetic process;GO:0006805//xenobiotic metabolic process;GO:0008150//biological_process;GO:0008152//metabolic process;GO:0009398//FMN biosynthetic process;GO:0010126//mycothiol metabolic process;GO:0019363//pyridine nucleotide biosynthetic process;GO:0045454//cell redox homeostasis;GO:0046689//response to mercury ion;GO:0051068//dihydrolip…	--
Unigene0038286	3.671	3.588	4.66	13.181	10.512	12.236	3.973	11.9763	1.59189	1.67178e-07	2.55459e-05	At3g19850	KAG1361173.1 BTB/POZ domain-containing protein [Cocos nucifera]	-	-	-	-	-	-	-	--
Unigene0047367	0.033	0.048	0	10.852	11.696	0.1	0.027	7.54933	8.12725	1.70542e-07	2.60144e-05	HSP70-17	XP_016580434.1 PREDICTED: heat shock 70 kDa protein 17 [Capsicum annuum]	Genetic Information Processing	Folding, sorting and degradation	ko04141//Protein processing in endoplasmic reticulum	K09486	GO:0005575//cellular_component;GO:0005576//extracellular region;GO:0005615//extracellular space;GO:0005622//intracellular anatomical structure;GO:0005737//cytoplasm;GO:0005773//vacuole;GO:0005774//vacuolar membrane;GO:0005783//endoplasmic reticulum;GO:0005788//endoplasmic reticulum lumen;GO:0005790//smooth endoplasmic reticulum;GO:0005794//Golgi apparatus;GO:0009507//chloroplast;GO:0009536//plast…	GO:0000166//nucleotide binding;GO:0000774//adenyl-nucleotide exchange factor activity;GO:0003674//molecular_function;GO:0003824//catalytic activity;GO:0005488//binding;GO:0005515//protein binding;GO:0005524//ATP binding;GO:0016462//pyrophosphatase activity;GO:0016787//hydrolase activity;GO:0016817//hydrolase activity, acting on acid anhydrides;GO:0016818//hydrolase activity, acting on acid anhydr…	GO:0000003//reproduction;GO:0001666//response to hypoxia;GO:0002931//response to ischemia;GO:0006457//protein folding;GO:0006605//protein targeting;GO:0006612//protein targeting to membrane;GO:0006620//posttranslational protein targeting to endoplasmic reticulum membrane;GO:0006810//transport;GO:0006886//intracellular protein transport;GO:0006888//endoplasmic reticulum to Golgi vesicle-mediated t…	--
Unigene0027566	0	0.106	0	23.701	21.378	0.221	0.0353333	15.1	8.7393	1.7147e-07	2.61102e-05	AKR2B	XP_016539090.1 PREDICTED: ankyrin repeat domain-containing protein 2B-like [Capsicum annuum]	-	-	-	-	-	GO:0005515//protein binding	-	--
Unigene0023635	7.154	10.129	22.32	0.606	0	1.018	13.201	0.541333	-4.60799	1.72499e-07	2.62211e-05	PLP3	XP_008804706.2 patatin-like protein 3 [Phoenix dactylifera]	-	-	-	-	-	-	GO:0006629//lipid metabolic process	--
Unigene0103972	0.05	0	0	13.75	17.324	0.152	0.0166667	10.4087	9.2866	1.73314e-07	2.6299e-05	LAPA2	KAF3615430.1 Leucine aminopeptidase, chloroplastic [Capsicum annuum]	Metabolism;Metabolism	Global and overview maps;Metabolism of other amino acids	ko01100//Metabolic pathways;ko00480//Glutathione metabolism	K01255;K01255	GO:0005575//cellular_component;GO:0005622//intracellular anatomical structure;GO:0005737//cytoplasm;GO:0009507//chloroplast;GO:0009532//plastid stroma;GO:0009536//plastid;GO:0009570//chloroplast stroma;GO:0043226//organelle;GO:0043227//membrane-bounded organelle;GO:0043229//intracellular organelle;GO:0043231//intracellular membrane-bounded organelle	GO:0000287//magnesium ion binding;GO:0003674//molecular_function;GO:0003824//catalytic activity;GO:0004177//aminopeptidase activity;GO:0005488//binding;GO:0008233//peptidase activity;GO:0008235//metalloexopeptidase activity;GO:0008237//metallopeptidase activity;GO:0008238//exopeptidase activity;GO:0016787//hydrolase activity;GO:0016805//dipeptidase activity;GO:0030145//manganese ion binding;GO:00…	GO:0006508//proteolysis;GO:0006807//nitrogen compound metabolic process;GO:0008150//biological_process;GO:0008152//metabolic process;GO:0019538//protein metabolic process;GO:0043170//macromolecule metabolic process;GO:0044238//primary metabolic process;GO:0071704//organic substance metabolic process;GO:1901564//organonitrogen compound metabolic process	--
Unigene0062508	0.29	0	0	32.948	33.463	0.589	0.0966667	22.3333	7.85196	1.81821e-07	2.74852e-05	RPS6A	XP_016550131.1 PREDICTED: 40S ribosomal protein S6 [Capsicum annuum]	Genetic Information Processing	Translation	ko03010//Ribosome	K02991	GO:0005840//ribosome	GO:0003735//structural constituent of ribosome	GO:0006412//translation	--
Unigene0112187	13.781	13.384	12.722	4.267	3.396	5.015	13.2957	4.226	-1.65359	1.8205e-07	2.74852e-05	--	XP_008792855.1 uncharacterized protein LOC103709336 isoform X1 [Phoenix dactylifera]	-	-	-	-	-	-	-	--
Unigene0111585	0	0	0	7.734	7.464	0.116	0.001	5.10467	12.3176	1.82343e-07	2.74852e-05	BGAL3	PHU10707.1 Beta-galactosidase 5 [Capsicum chinense]	-	-	-	-	GO:0009341//beta-galactosidase complex	GO:0004565//beta-galactosidase activity	GO:0005975//carbohydrate metabolic process	--
Unigene0038749	60.358	73.156	83.197	34.071	32.115	29.592	72.237	31.926	-1.17801	1.82709e-07	2.74852e-05	SIGF	XP_010907040.1 RNA polymerase sigma factor sigF, chloroplastic [Elaeis guineensis]	-	-	-	-	GO:0005887//integral component of plasma membrane	GO:0003700//DNA-binding transcription factor activity;GO:0016987//sigma factor activity;GO:0033286//ATPase-coupled ectoine transmembrane transporter activity;GO:0033288//ATPase-coupled hydroxyectoine transmembrane transporter activity	GO:0006352//DNA-templated transcription, initiation;GO:0006355//regulation of transcription, DNA-templated;GO:0006950//response to stress;GO:0030436//asexual sporulation;GO:0033308//hydroxyectoine transport;GO:0042173//regulation of sporulation resulting in formation of a cellular spore;GO:0051470//ectoine transport	--
Unigene0126263	78.415	54.574	60.168	190.788	131.773	148.181	64.3857	156.914	1.28516	1.83866e-07	2.76116e-05	--	KAG1366982.1 hypothetical protein COCNU_13G007720 [Cocos nucifera]	-	-	-	-	-	-	-	--
Unigene0043530	0.145	0.316	0.092	21.098	20.712	0.441	0.184333	14.0837	6.25556	1.86008e-07	2.78852e-05	--	KAF3672869.1 hypothetical protein FXO37_07283 [Capsicum annuum]	-	-	-	-	-	-	-	--
Unigene0018096	1.427	1.257	0.464	11.997	7.455	4.699	1.04933	8.05033	2.93958	1.8793e-07	2.8125e-05	--	GFZ01036.1 hypothetical protein Acr_14g0006710 [Actinidia rufa]	-	-	-	-	-	-	-	--
Unigene0081677	18.055	13.454	21.63	1.435	1.383	4.498	17.713	2.43867	-2.86064	1.89047e-07	2.82435e-05	XAT3	XP_010916271.1 alpha-1,3-arabinosyltransferase XAT3 isoform X1 [Elaeis guineensis]	-	-	-	-	-	GO:0016757//glycosyltransferase activity	-	--
Unigene0109935	0	0	0	12.001	17.815	0.388	0.001	10.068	13.2975	1.90496e-07	2.84113e-05	ACR11	XP_016563012.1 PREDICTED: ACT domain-containing protein ACR11-like [Capsicum annuum]	-	-	-	-	-	GO:0008773//[protein-PII] uridylyltransferase activity	GO:0018177//protein uridylylation	--
Unigene0087451	0.084	0	0	24.165	26.699	0.256	0.028	17.04	9.24928	1.93243e-07	2.87021e-05	At2g20760	XP_016559906.1 PREDICTED: clathrin light chain 1-like [Capsicum annuum]	-	-	-	-	GO:0030130//clathrin coat of trans-Golgi network vesicle;GO:0030132//clathrin coat of coated pit	GO:0005198//structural molecule activity	GO:0006886//intracellular protein transport;GO:0016192//vesicle-mediated transport	--
Unigene0004892	112.104	137.589	129.75	63.78	39.979	61.878	126.481	55.2123	-1.19586	1.93714e-07	2.87021e-05	SPPA	XP_020264430.1 serine protease SPPA, chloroplastic [Asparagus officinalis]	-	-	-	-	GO:0005575//cellular_component;GO:0005622//intracellular anatomical structure;GO:0005737//cytoplasm;GO:0005886//plasma membrane;GO:0009507//chloroplast;GO:0009526//plastid envelope;GO:0009532//plastid stroma;GO:0009534//chloroplast thylakoid;GO:0009535//chloroplast thylakoid membrane;GO:0009536//plastid;GO:0009570//chloroplast stroma;GO:0009579//thylakoid;GO:0009941//chloroplast envelope;GO:00160…	GO:0003674//molecular_function;GO:0003824//catalytic activity;GO:0004175//endopeptidase activity;GO:0004252//serine-type endopeptidase activity;GO:0008233//peptidase activity;GO:0008236//serine-type peptidase activity;GO:0016787//hydrolase activity;GO:0017171//serine hydrolase activity;GO:0140096//catalytic activity, acting on a protein	GO:0006465//signal peptide processing;GO:0006508//proteolysis;GO:0006518//peptide metabolic process;GO:0006807//nitrogen compound metabolic process;GO:0008150//biological_process;GO:0008152//metabolic process;GO:0009987//cellular process;GO:0010467//gene expression;GO:0016485//protein processing;GO:0019538//protein metabolic process;GO:0034641//cellular nitrogen compound metabolic process;GO:0043…	--
Unigene0046658	0.096	0	0.122	51.833	58.544	0	0.0726667	36.7923	8.9839	1.93764e-07	2.87021e-05	TFT6	XP_016550580.1 PREDICTED: 14-3-3-like protein 16R [Capsicum annuum]	-	-	-	-	-	GO:0003674//molecular_function;GO:0005488//binding;GO:0005515//protein binding;GO:0019904//protein domain specific binding	-	--
Unigene0106029	13.791	11.806	10.251	26.702	25.021	23.113	11.9493	24.9453	1.06184	1.95332e-07	2.88853e-05	--	XP_010937620.1 uncharacterized protein LOC105056936 [Elaeis guineensis]	-	-	-	-	-	-	-	--
Unigene0038425	0.191	0.046	0.04	8.948	9.478	0.339	0.0923333	6.255	6.08201	1.96212e-07	2.89663e-05	HSP70-14	XP_016550655.1 PREDICTED: heat shock 70 kDa protein 15-like [Capsicum annuum]	-	-	-	-	-	GO:0005515//protein binding;GO:0005524//ATP binding;GO:0016887//ATP hydrolysis activity;GO:0051082//unfolded protein binding	GO:0006457//protein folding;GO:0006950//response to stress;GO:0008360//regulation of cell shape	--
Unigene0000019	40.945	35.494	45.691	14.233	17.696	19.209	40.71	17.046	-1.25595	1.97196e-07	2.90623e-05	atpB	UIB40724.1 ATP synthase CF1 beta subunit [Fritillaria fusca]	Metabolism;Metabolism;Metabolism	Global and overview maps;Energy metabolism;Energy metabolism	ko01100//Metabolic pathways;ko00190//Oxidative phosphorylation;ko00195//Photosynthesis	K02112;K02112;K02112	GO:0000275//mitochondrial proton-transporting ATP synthase complex, catalytic sector F(1);GO:0005575//cellular_component;GO:0005618//cell wall;GO:0005622//intracellular anatomical structure;GO:0005737//cytoplasm;GO:0009288//bacterial-type flagellum;GO:0009507//chloroplast;GO:0009526//plastid envelope;GO:0009532//plastid stroma;GO:0009534//chloroplast thylakoid;GO:0009535//chloroplast thylakoid me…	GO:0000166//nucleotide binding;GO:0003674//molecular_function;GO:0003824//catalytic activity;GO:0004386//helicase activity;GO:0005215//transporter activity;GO:0005488//binding;GO:0005524//ATP binding;GO:0008186//ATP-dependent activity, acting on RNA;GO:0008270//zinc ion binding;GO:0008324//cation transmembrane transporter activity;GO:0008553//P-type proton-exporting transporter activity;GO:001507…	GO:0001539//cilium or flagellum-dependent cell motility;GO:0002376//immune system process;GO:0006139//nucleobase-containing compound metabolic process;GO:0006163//purine nucleotide metabolic process;GO:0006164//purine nucleotide biosynthetic process;GO:0006353//DNA-templated transcription, termination;GO:0006725//cellular aromatic compound metabolic process;GO:0006753//nucleoside phosphate metabo…	--
Unigene0097837	0.054	0.079	0	19.017	17.276	0.166	0.0443333	12.153	8.0987	1.97991e-07	2.91301e-05	AMADH2	XP_016563519.1 PREDICTED: betaine aldehyde dehydrogenase, chloroplastic [Capsicum annuum]	Metabolism;Metabolism	Global and overview maps;Amino acid metabolism	ko01100//Metabolic pathways;ko00260//Glycine, serine and threonine metabolism	K00130;K00130	-	GO:0003842//1-pyrroline-5-carboxylate dehydrogenase activity;GO:0004350//glutamate-5-semialdehyde dehydrogenase activity;GO:0004491//methylmalonate-semialdehyde dehydrogenase (acylating) activity;GO:0004777//succinate-semialdehyde dehydrogenase (NAD+) activity;GO:0008802//betaine-aldehyde dehydrogenase activity;GO:0009013//succinate-semialdehyde dehydrogenase [NAD(P)+] activity;GO:0016491//oxidor…	GO:0006527//arginine catabolic process;GO:0006561//proline biosynthetic process;GO:0006562//proline catabolic process;GO:0006574//valine catabolic process;GO:0006578//amino-acid betaine biosynthetic process;GO:0009450//gamma-aminobutyric acid catabolic process;GO:0010124//phenylacetate catabolic process	--
Unigene0001937	0.307	0	0	40.182	43.938	1.403	0.102333	28.5077	8.12193	1.9871e-07	2.91865e-05	--	QHO11371.1 Tyrosyl-DNA phosphodiesterase [Arachis hypogaea]	Genetic Information Processing	Folding, sorting and degradation	ko04120//Ubiquitin mediated proteolysis	K08770	GO:0005737//cytoplasm	GO:0000166//nucleotide binding;GO:0003980//UDP-glucose:glycoprotein glucosyltransferase activity;GO:0004827//proline-tRNA ligase activity;GO:0005515//protein binding;GO:0005524//ATP binding;GO:0008168//methyltransferase activity	GO:0006289//nucleotide-excision repair;GO:0006364//rRNA processing;GO:0006433//prolyl-tRNA aminoacylation;GO:0006486//protein glycosylation	--
Unigene0014295	0.137	0.1	0.174	19.158	19.135	0.313	0.137	12.8687	6.55354	2.00737e-07	2.94346e-05	PDIL2-1	XP_016538752.1 PREDICTED: probable protein disulfide-isomerase A6 [Capsicum annuum]	Genetic Information Processing	Folding, sorting and degradation	ko04141//Protein processing in endoplasmic reticulum	K09584	GO:0005575//cellular_component;GO:0005618//cell wall;GO:0005622//intracellular anatomical structure;GO:0005737//cytoplasm;GO:0005773//vacuole;GO:0005774//vacuolar membrane;GO:0005783//endoplasmic reticulum;GO:0009505//plant-type cell wall;GO:0012505//endomembrane system;GO:0016020//membrane;GO:0030312//external encapsulating structure;GO:0031090//organelle membrane;GO:0043226//organelle;GO:004322…	GO:0003674//molecular_function;GO:0003756//protein disulfide isomerase activity;GO:0003824//catalytic activity;GO:0015036//disulfide oxidoreductase activity;GO:0016209//antioxidant activity;GO:0016491//oxidoreductase activity;GO:0016667//oxidoreductase activity, acting on a sulfur group of donors;GO:0016853//isomerase activity;GO:0016860//intramolecular oxidoreductase activity;GO:0016864//intramo…	GO:0000003//reproduction;GO:0003006//developmental process involved in reproduction;GO:0006457//protein folding;GO:0006790//sulfur compound metabolic process;GO:0006950//response to stress;GO:0007275//multicellular organism development;GO:0008150//biological_process;GO:0009553//embryo sac development;GO:0009566//fertilization;GO:0009567//double fertilization forming a zygote and endosperm;GO:0009…	--
Unigene0024591	103.914	104.078	68.761	39.424	21.13	33.182	92.251	31.2453	-1.56192	2.01269e-07	2.94631e-05	GATB	KAH7691627.1 Glutaminyl-tRNA synthase (glutamine-hydrolyzing) protein [Dioscorea alata]	Metabolism;Genetic Information Processing	Global and overview maps;Translation	ko01100//Metabolic pathways;ko00970//Aminoacyl-tRNA biosynthesis	K02434;K02434	GO:0005575//cellular_component;GO:0005622//intracellular anatomical structure;GO:0005737//cytoplasm;GO:0005739//mitochondrion;GO:0009507//chloroplast;GO:0009532//plastid stroma;GO:0009536//plastid;GO:0009570//chloroplast stroma;GO:0030956//glutamyl-tRNA(Gln) amidotransferase complex;GO:0032991//protein-containing complex;GO:0043226//organelle;GO:0043227//membrane-bounded organelle;GO:0043229//int…	GO:0000166//nucleotide binding;GO:0003674//molecular_function;GO:0003824//catalytic activity;GO:0005488//binding;GO:0005524//ATP binding;GO:0016740//transferase activity;GO:0016874//ligase activity;GO:0016879//ligase activity, forming carbon-nitrogen bonds;GO:0016884//carbon-nitrogen ligase activity, with glutamine as amido-N-donor;GO:0017076//purine nucleotide binding;GO:0030554//adenyl nucleoti…	GO:0006082//organic acid metabolic process;GO:0006139//nucleobase-containing compound metabolic process;GO:0006399//tRNA metabolic process;GO:0006412//translation;GO:0006424//glutamyl-tRNA aminoacylation;GO:0006518//peptide metabolic process;GO:0006520//cellular amino acid metabolic process;GO:0006725//cellular aromatic compound metabolic process;GO:0006807//nitrogen compound metabolic process;GO…	--
Unigene0047344	0.103	0.05	0	12.501	12.695	0.104	0.051	8.43333	7.36946	2.05645e-07	3.00028e-05	EIF(ISO)4G1	PHT42311.1 Eukaryotic translation initiation factor isoform 4G-1 [Capsicum baccatum]	-	-	-	-	-	GO:0003723//RNA binding;GO:0005515//protein binding	-	--
Unigene0026434	39.482	41.192	48.258	19.33	16.375	20.485	42.9773	18.73	-1.19823	2.06762e-07	3.00774e-05	CAX5	XP_009399624.1 PREDICTED: vacuolar cation/proton exchanger 3-like isoform X2 [Musa acuminata subsp. malaccensis] [Musa acuminata]	-	-	-	-	GO:0016021//integral component of membrane	GO:0015368//calcium:cation antiporter activity	GO:0006816//calcium ion transport;GO:0055085//transmembrane transport	--
Unigene0115789	50.591	53.528	59.759	25.737	27.966	27.965	54.626	27.2227	-1.00478	2.07426e-07	3.00774e-05	EOL1	XP_038970238.1 ETO1-like protein 1 [Phoenix dactylifera]	-	-	-	-	-	GO:0005515//protein binding	-	--
Unigene0015032	0.041	0	0.052	15.131	17.028	0.063	0.031	10.7407	8.4366	2.07617e-07	3.00774e-05	TMN11	PHT42415.1 Transmembrane 9 superfamily member 12 [Capsicum baccatum]	-	-	-	-	GO:0016021//integral component of membrane	-	-	--
Unigene0078012	0	0	0	9.54	9.35	0.148	0.001	6.346	12.6316	2.07665e-07	3.00774e-05	TIF3D1	XP_016559851.1 PREDICTED: eukaryotic translation initiation factor 3 subunit D-like [Capsicum annuum]	-	-	-	-	GO:0005575//cellular_component;GO:0005622//intracellular anatomical structure;GO:0005737//cytoplasm;GO:0005813//centrosome;GO:0005815//microtubule organizing center;GO:0005829//cytosol;GO:0005852//eukaryotic translation initiation factor 3 complex;GO:0005856//cytoskeleton;GO:0008023//transcription elongation factor complex;GO:0015630//microtubule cytoskeleton;GO:0016282//eukaryotic 43S preinitiat…	GO:0000339//RNA cap binding;GO:0003674//molecular_function;GO:0003676//nucleic acid binding;GO:0003723//RNA binding;GO:0003729//mRNA binding;GO:0003743//translation initiation factor activity;GO:0005488//binding;GO:0005515//protein binding;GO:0008135//translation factor activity, RNA binding;GO:0097159//organic cyclic compound binding;GO:0098808//mRNA cap binding;GO:1901363//heterocyclic compound…	GO:0001732//formation of cytoplasmic translation initiation complex;GO:0002181//cytoplasmic translation;GO:0002183//cytoplasmic translational initiation;GO:0002191//cap-dependent translational initiation;GO:0006412//translation;GO:0006413//translational initiation;GO:0006417//regulation of translation;GO:0006518//peptide metabolic process;GO:0006807//nitrogen compound metabolic process;GO:0008150…	--
Unigene0126315	0.373	0.06	0.211	74.189	78.232	0.884	0.214667	51.1017	7.89513	2.08184e-07	3.00774e-05	BIP5	NP_001311780.1 luminal-binding protein 5 precursor [Capsicum annuum]	Genetic Information Processing;Genetic Information Processing	Folding, sorting and degradation;Folding, sorting and degradation	ko04141//Protein processing in endoplasmic reticulum;ko03060//Protein export	K09490;K09490	-	GO:0004856//xylulokinase activity;GO:0005515//protein binding;GO:0005524//ATP binding;GO:0016773//phosphotransferase activity, alcohol group as acceptor;GO:0016787//hydrolase activity;GO:0016887//ATP hydrolysis activity;GO:0051082//unfolded protein binding	GO:0005975//carbohydrate metabolic process;GO:0005997//xylulose metabolic process;GO:0006457//protein folding;GO:0006950//response to stress;GO:0008360//regulation of cell shape;GO:0042732//D-xylose metabolic process;GO:0043093//FtsZ-dependent cytokinesis	--
Unigene0058073	142.358	109.624	104.788	53.838	49.786	58.762	118.923	54.1287	-1.13557	2.08228e-07	3.00774e-05	MTM1	KAG1346469.1 mitochondrial carrier protein MTM1 [Cocos nucifera]	-	-	-	-	-	-	-	--
Unigene0117765	0.344	0.319	0.079	13.04	12.325	0.571	0.247333	8.64533	5.12739	2.0862e-07	3.00842e-05	--	NP_001275187.1 SRE1A protein [Solanum tuberosum]	-	-	-	-	-	-	-	--
Unigene0069093	0	0	0.163	163.325	174.607	2.143	0.0543333	113.358	11.0268	2.12141e-07	3.05333e-05	PR1B1	XP_016539392.1 PREDICTED: basic form of pathogenesis-related protein 1-like [Capsicum annuum]	Environmental Information Processing;Organismal Systems;Environmental Information Processing	Signal transduction;Environmental adaptation;Signal transduction	ko04075//Plant hormone signal transduction;ko04626//Plant-pathogen interaction;ko04016//MAPK signaling pathway - plant	K13449;K13449;K13449	-	-	-	--
Unigene0111092	6.584	10.509	7.093	28.167	22.689	16.691	8.062	22.5157	1.48172	2.12694e-07	3.05333e-05	TRP4	XP_008784600.2 telomere repeat-binding protein 2 [Phoenix dactylifera]	-	-	-	-	-	-	-	--
Unigene0072529	0	0	0	11.464	4.041	13.472	0.001	9.659	13.2377	2.12786e-07	3.05333e-05	--	-	-	-	-	-	-	-	-	--
Unigene0001950	0	0.337	0	5.293	10.772	4.577	0.112333	6.88067	5.93669	2.1606e-07	3.0952e-05	--	-	-	-	-	-	-	-	-	--
Unigene0011014	0.077	0	0	12.562	13.9	0.175	0.0256667	8.879	8.43436	2.17022e-07	3.10314e-05	TIF3B1	XP_016544058.1 PREDICTED: eukaryotic translation initiation factor 3 subunit B [Capsicum annuum]	-	-	-	-	GO:0005575//cellular_component;GO:0005622//intracellular anatomical structure;GO:0005737//cytoplasm;GO:0005852//eukaryotic translation initiation factor 3 complex;GO:0032991//protein-containing complex;GO:0033588//elongator holoenzyme complex	GO:0003674//molecular_function;GO:0003676//nucleic acid binding;GO:0003723//RNA binding;GO:0003743//translation initiation factor activity;GO:0005488//binding;GO:0005515//protein binding;GO:0008135//translation factor activity, RNA binding;GO:0031369//translation initiation factor binding;GO:0097159//organic cyclic compound binding;GO:1901363//heterocyclic compound binding	GO:0002098//tRNA wobble uridine modification;GO:0006412//translation;GO:0006413//translational initiation;GO:0006508//proteolysis;GO:0006518//peptide metabolic process;GO:0006807//nitrogen compound metabolic process;GO:0008150//biological_process;GO:0008152//metabolic process;GO:0009058//biosynthetic process;GO:0009059//macromolecule biosynthetic process;GO:0009987//cellular process;GO:0010467//g…	--
Unigene0012751	3.464	3.965	4.084	16.988	29.019	15.821	3.83767	20.6093	2.425	2.17327e-07	3.10314e-05	--	-	-	-	-	-	-	-	-	--
Unigene0049538	0.248	0	0	67.077	78.721	0.754	0.0826667	48.8507	9.20686	2.22869e-07	3.17206e-05	PGH1	XP_016542903.1 PREDICTED: enolase [Capsicum annuum]	Metabolism;Metabolism;Metabolism;Metabolism;Metabolism;Genetic Information Processing	Global and overview maps;Global and overview maps;Global and overview maps;Global and overview maps;Carbohydrate metabolism;Folding, sorting and degradation	ko01100//Metabolic pathways;ko01110//Biosynthesis of secondary metabolites;ko01200//Carbon metabolism;ko01230//Biosynthesis of amino acids;ko00010//Glycolysis / Gluconeogenesis;ko03018//RNA degradation	K01689;K01689;K01689;K01689;K01689;K01689	GO:0000015//phosphopyruvate hydratase complex;GO:0005575//cellular_component;GO:0005622//intracellular anatomical structure;GO:0005737//cytoplasm;GO:0005829//cytosol;GO:0032991//protein-containing complex;GO:1902494//catalytic complex	GO:0000287//magnesium ion binding;GO:0003674//molecular_function;GO:0003824//catalytic activity;GO:0004634//phosphopyruvate hydratase activity;GO:0005488//binding;GO:0016829//lyase activity;GO:0016835//carbon-oxygen lyase activity;GO:0016836//hydro-lyase activity;GO:0043167//ion binding;GO:0043169//cation binding;GO:0046872//metal ion binding	GO:0005975//carbohydrate metabolic process;GO:0006082//organic acid metabolic process;GO:0006090//pyruvate metabolic process;GO:0006091//generation of precursor metabolites and energy;GO:0006096//glycolytic process;GO:0006139//nucleobase-containing compound metabolic process;GO:0006163//purine nucleotide metabolic process;GO:0006164//purine nucleotide biosynthetic process;GO:0006165//nucleoside d…	--
Unigene0037295	153.989	145.565	161.042	57.482	56.707	85.951	153.532	66.7133	-1.20249	2.22882e-07	3.17206e-05	PHT4;4	XP_010935846.1 probable anion transporter 4, chloroplastic isoform X1 [Elaeis guineensis]	-	-	-	-	GO:0005575//cellular_component;GO:0005622//intracellular anatomical structure;GO:0005737//cytoplasm;GO:0005887//integral component of plasma membrane;GO:0009507//chloroplast;GO:0009526//plastid envelope;GO:0009528//plastid inner membrane;GO:0009536//plastid;GO:0009706//chloroplast inner membrane;GO:0009941//chloroplast envelope;GO:0016020//membrane;GO:0016021//integral component of membrane;GO:00…	GO:0003674//molecular_function;GO:0005215//transporter activity;GO:0005315//inorganic phosphate transmembrane transporter activity;GO:0005342//organic acid transmembrane transporter activity;GO:0008028//monocarboxylic acid transmembrane transporter activity;GO:0008509//anion transmembrane transporter activity;GO:0008514//organic anion transmembrane transporter activity;GO:0015075//ion transmembra…	GO:0006629//lipid metabolic process;GO:0006720//isoprenoid metabolic process;GO:0006721//terpenoid metabolic process;GO:0006810//transport;GO:0006811//ion transport;GO:0006817//phosphate ion transport;GO:0006820//anion transport;GO:0006855//xenobiotic transmembrane transport;GO:0008150//biological_process;GO:0008152//metabolic process;GO:0008643//carbohydrate transport;GO:0009987//cellular proces…	--
Unigene0095838	0.193	0	0	31.663	34.554	0.441	0.0643333	22.2193	8.43203	2.24935e-07	3.19605e-05	HDT1	XP_016542887.1 PREDICTED: histone deacetylase HDT1 [Capsicum annuum]	-	-	-	-	GO:0005634//nucleus;GO:0032040//small-subunit processome	-	GO:0006338//chromatin remodeling;GO:0006355//regulation of transcription, DNA-templated;GO:0043486//histone exchange	--
Unigene0054377	0.117	0.342	0	30.524	27.497	0.892	0.153	19.6377	7.00395	2.31888e-07	3.28949e-05	RPS7	PHU15315.1 40S ribosomal protein S7 [Capsicum chinense]	Genetic Information Processing	Translation	ko03010//Ribosome	K02993	GO:0005840//ribosome	GO:0003735//structural constituent of ribosome	GO:0006412//translation	--
Unigene0006070	1.209	0.587	0	61.088	69.061	2.454	0.598667	44.201	6.20618	2.34152e-07	3.31089e-05	PSAK	XP_016548442.1 PREDICTED: photosystem I reaction center subunit psaK, chloroplastic [Capsicum annuum]	Metabolism;Metabolism	Global and overview maps;Energy metabolism	ko01100//Metabolic pathways;ko00195//Photosynthesis	K02698;K02698	GO:0005575//cellular_component;GO:0005622//intracellular anatomical structure;GO:0005737//cytoplasm;GO:0009507//chloroplast;GO:0009521//photosystem;GO:0009522//photosystem I;GO:0009534//chloroplast thylakoid;GO:0009535//chloroplast thylakoid membrane;GO:0009536//plastid;GO:0009538//photosystem I reaction center;GO:0009579//thylakoid;GO:0016020//membrane;GO:0016021//integral component of membrane;…	GO:0003674//molecular_function	GO:0008150//biological_process;GO:0008152//metabolic process;GO:0009987//cellular process;GO:0015979//photosynthesis;GO:0019684//photosynthesis, light reaction;GO:0044237//cellular metabolic process	--
Unigene0099264	8.884	15.022	16.01	3.87	3.914	3.864	13.3053	3.88267	-1.77688	2.34157e-07	3.31089e-05	--	KAG9454499.1 hypothetical protein H6P81_007403 [Aristolochia fimbriata]	-	-	-	-	-	-	-	--
Unigene0111983	0	0.069	0	14.596	12.862	0.144	0.023	9.20067	8.64396	2.35035e-07	3.31792e-05	At2g25737	XP_016537972.1 PREDICTED: uncharacterized protein LOC107839121 [Capsicum annuum]	-	-	-	-	GO:0016021//integral component of membrane	-	-	--
Unigene0035300	0	0	0	4.512	4.332	0.248	0.001	3.03067	11.5654	2.37518e-07	3.34754e-05	PKL	XP_016537603.1 PREDICTED: LOW QUALITY PROTEIN: CHD3-type chromatin-remodeling factor PICKLE-like [Capsicum annuum]	-	-	-	-	GO:0070823//HDA1 complex	GO:0005524//ATP binding	GO:0016575//histone deacetylation	--
Unigene0086852	0.626	0.114	0.099	17.746	18.036	0.834	0.279667	12.2053	5.44766	2.38469e-07	3.35552e-05	ABCF5	PHU01075.1 ABC transporter F family member 5 [Capsicum chinense]	-	-	-	-	GO:0005575//cellular_component;GO:0005887//integral component of plasma membrane;GO:0009288//bacterial-type flagellum;GO:0009898//cytoplasmic side of plasma membrane;GO:0016021//integral component of membrane;GO:0030257//type III protein secretion system complex;GO:0043190//ATP-binding cassette (ABC) transporter complex;GO:0055051//ATP-binding cassette (ABC) transporter complex, integrated substr…	GO:0000166//nucleotide binding;GO:0003674//molecular_function;GO:0003824//catalytic activity;GO:0004798//thymidylate kinase activity;GO:0005215//transporter activity;GO:0005260//intracellularly ATP-gated chloride channel activity;GO:0005319//lipid transporter activity;GO:0005488//binding;GO:0005524//ATP binding;GO:0005525//GTP binding;GO:0015220//choline transmembrane transporter activity;GO:0015…	GO:0000910//cytokinesis;GO:0001539//cilium or flagellum-dependent cell motility;GO:0006810//transport;GO:0006817//phosphate ion transport;GO:0006824//cobalt ion transport;GO:0006855//xenobiotic transmembrane transport;GO:0006869//lipid transport;GO:0007601//visual perception;GO:0008150//biological_process;GO:0008272//sulfate transport;GO:0009605//response to external stimulus;GO:0009607//response…	--
Unigene0111490	18.1	21.397	11.112	59.38	48.863	49.232	16.8697	52.4917	1.63766	2.41276e-07	3.38954e-05	--	KAG1363994.1 putative DNA ligase [Cocos nucifera]	-	-	-	-	-	-	-	--
Unigene0057314	0.048	0	0	12.644	14.811	0.145	0.016	9.2	9.16742	2.45913e-07	3.44912e-05	CPN60-2	PHU21465.1 Chaperonin CPN60-2, mitochondrial [Capsicum chinense]	Genetic Information Processing	Folding, sorting and degradation	ko03018//RNA degradation	K04077	-	GO:0005515//protein binding;GO:0005524//ATP binding;GO:0016887//ATP hydrolysis activity	GO:0006457//protein folding	--
Unigene0000589	0	0	0	1.112	5.079	2.469	0.001	2.88667	11.4952	2.48781e-07	3.48374e-05	--	-	-	-	-	-	-	-	-	--
Unigene0065514	16.769	24.586	11.157	45.256	47.176	54.498	17.504	48.9767	1.48441	2.51263e-07	3.51284e-05	CCS	OAY77726.1 Copper chaperone for superoxide dismutase, chloroplastic [Ananas comosus]	-	-	-	-	GO:0005575//cellular_component;GO:0005576//extracellular region;GO:0005615//extracellular space;GO:0005622//intracellular anatomical structure;GO:0005634//nucleus;GO:0005737//cytoplasm;GO:0005739//mitochondrion;GO:0005740//mitochondrial envelope;GO:0005743//mitochondrial inner membrane;GO:0005758//mitochondrial intermembrane space;GO:0005829//cytosol;GO:0009507//chloroplast;GO:0009532//plastid st…	GO:0003674//molecular_function;GO:0003824//catalytic activity;GO:0004784//superoxide dismutase activity;GO:0005488//binding;GO:0005507//copper ion binding;GO:0008047//enzyme activator activity;GO:0008270//zinc ion binding;GO:0016209//antioxidant activity;GO:0016491//oxidoreductase activity;GO:0016530//metallochaperone activity;GO:0016531//copper chaperone activity;GO:0016532//superoxide dismutase…	GO:0000041//transition metal ion transport;GO:0000302//response to reactive oxygen species;GO:0000303//response to superoxide;GO:0000305//response to oxygen radical;GO:0006801//superoxide metabolic process;GO:0006810//transport;GO:0006811//ion transport;GO:0006812//cation transport;GO:0006825//copper ion transport;GO:0006873//cellular ion homeostasis;GO:0006875//cellular metal ion homeostasis;GO:…	--
Unigene0106703	0.07	0	0.059	6.148	7.74	0.142	0.043	4.67667	6.765	2.55058e-07	3.56019e-05	eIF4G	PHT95295.1 Eukaryotic translation initiation factor 4G, partial [Capsicum annuum]	-	-	-	-	-	GO:0003674//molecular_function;GO:0003676//nucleic acid binding;GO:0003723//RNA binding;GO:0003729//mRNA binding;GO:0003743//translation initiation factor activity;GO:0005488//binding;GO:0005515//protein binding;GO:0008135//translation factor activity, RNA binding;GO:0097159//organic cyclic compound binding;GO:1901363//heterocyclic compound binding	GO:0001101//response to acid chemical;GO:0006412//translation;GO:0006413//translational initiation;GO:0006417//regulation of translation;GO:0006518//peptide metabolic process;GO:0006807//nitrogen compound metabolic process;GO:0008150//biological_process;GO:0008152//metabolic process;GO:0009058//biosynthetic process;GO:0009059//macromolecule biosynthetic process;GO:0009605//response to external st…	--
Unigene0013204	18.561	50.517	47.264	181.821	162.502	112.336	38.7807	152.22	1.97275	2.57395e-07	3.58706e-05	At5g25090	XP_020102527.1 early nodulin-like protein 1 [Ananas comosus]	-	-	-	-	-	GO:0009055//electron transfer activity	-	--
Unigene0011723	0.168	0	0.106	33.33	30.393	0.128	0.0913333	21.2837	7.86439	2.57905e-07	3.58842e-05	179B	PHU15546.1 40S ribosomal protein SA [Capsicum chinense]	Genetic Information Processing	Translation	ko03010//Ribosome	K02998	GO:0000314//organellar small ribosomal subunit;GO:0005840//ribosome;GO:0022627//cytosolic small ribosomal subunit	GO:0003735//structural constituent of ribosome	GO:0006412//translation	--
Unigene0074378	0	0	0	9.86	11.161	0.172	0.001	7.06433	12.7863	2.6336e-07	3.65848e-05	FAD6	XP_016579802.1 PREDICTED: omega-6 fatty acid desaturase, chloroplastic [Capsicum annuum]	-	-	-	-	GO:0005575//cellular_component;GO:0005622//intracellular anatomical structure;GO:0005737//cytoplasm;GO:0009507//chloroplast;GO:0009526//plastid envelope;GO:0009528//plastid inner membrane;GO:0009536//plastid;GO:0009706//chloroplast inner membrane;GO:0009941//chloroplast envelope;GO:0016020//membrane;GO:0016021//integral component of membrane;GO:0019866//organelle inner membrane;GO:0031090//organe…	GO:0003674//molecular_function;GO:0003824//catalytic activity;GO:0005488//binding;GO:0005515//protein binding;GO:0016491//oxidoreductase activity;GO:0019904//protein domain specific binding	GO:0006082//organic acid metabolic process;GO:0006629//lipid metabolic process;GO:0006631//fatty acid metabolic process;GO:0006633//fatty acid biosynthetic process;GO:0006636//unsaturated fatty acid biosynthetic process;GO:0008150//biological_process;GO:0008152//metabolic process;GO:0008610//lipid biosynthetic process;GO:0009058//biosynthetic process;GO:0009314//response to radiation;GO:0009416//…	--
Unigene0075759	0	0	0	7.958	10.127	0.253	0.001	6.11267	12.5776	2.6408e-07	3.66264e-05	At5g18840	PHT94996.1 Sugar transporter ERD6-like 16 [Capsicum annuum]	-	-	-	-	GO:0005575//cellular_component;GO:0005887//integral component of plasma membrane;GO:0016020//membrane;GO:0016021//integral component of membrane;GO:0031224//intrinsic component of membrane	GO:0003674//molecular_function;GO:0005215//transporter activity;GO:0005351//carbohydrate:proton symporter activity;GO:0005355//glucose transmembrane transporter activity;GO:0005402//carbohydrate:cation symporter activity;GO:0008028//monocarboxylic acid transmembrane transporter activity;GO:0008324//cation transmembrane transporter activity;GO:0015075//ion transmembrane transporter activity;GO:001…	GO:0006810//transport;GO:0006811//ion transport;GO:0006812//cation transport;GO:0008150//biological_process;GO:0008643//carbohydrate transport;GO:0008645//hexose transmembrane transport;GO:0015718//monocarboxylic acid transport;GO:0015749//monosaccharide transmembrane transport;GO:0034219//carbohydrate transmembrane transport;GO:0034220//ion transmembrane transport;GO:0042908//xenobiotic transpor…	--
Unigene0081782	499.639	229.974	314.219	103.26	71.16	115.583	347.944	96.6677	-1.84775	2.64861e-07	3.66763e-05	--	-	-	-	-	-	-	-	-	--
Unigene0000973	2.052	2.569	1.871	8.761	6.731	5.764	2.164	7.08533	1.71114	2.653e-07	3.66788e-05	At2g36630	KAG6506043.1 hypothetical protein ZIOFF_031358 [Zingiber officinale]	-	-	-	-	-	-	-	--
Unigene0022461	0.076	0	0.096	27.618	28.651	0.116	0.0573333	18.795	8.35676	2.65976e-07	3.67139e-05	CYCL	XP_016578633.1 PREDICTED: cytochrome c1-1, heme protein, mitochondrial [Capsicum annuum]	Metabolism;Metabolism	Global and overview maps;Energy metabolism	ko01100//Metabolic pathways;ko00190//Oxidative phosphorylation	K00413;K00413	GO:0005575//cellular_component;GO:0005622//intracellular anatomical structure;GO:0005737//cytoplasm;GO:0005739//mitochondrion;GO:0005740//mitochondrial envelope;GO:0005743//mitochondrial inner membrane;GO:0016020//membrane;GO:0016021//integral component of membrane;GO:0019866//organelle inner membrane;GO:0031090//organelle membrane;GO:0031224//intrinsic component of membrane;GO:0031966//mitochond…	GO:0003674//molecular_function;GO:0003824//catalytic activity;GO:0005488//binding;GO:0009055//electron transfer activity;GO:0016491//oxidoreductase activity;GO:0020037//heme binding;GO:0043167//ion binding;GO:0043169//cation binding;GO:0046872//metal ion binding;GO:0046906//tetrapyrrole binding;GO:0097159//organic cyclic compound binding;GO:1901363//heterocyclic compound binding	GO:0006091//generation of precursor metabolites and energy;GO:0008150//biological_process;GO:0008152//metabolic process;GO:0009987//cellular process;GO:0022900//electron transport chain;GO:0044237//cellular metabolic process	--
Unigene0058775	0.168	0	0	15.475	17.54	0.427	0.056	11.1473	7.63706	2.67362e-07	3.6847e-05	APS1	KAF3668152.1 ATP sulfurylase 1, chloroplastic [Capsicum annuum]	Metabolism;Metabolism;Metabolism;Metabolism;Metabolism;Metabolism	Global and overview maps;Global and overview maps;Nucleotide metabolism;Energy metabolism;Metabolism of other amino acids;Biosynthesis of other secondary metabolites	ko01100//Metabolic pathways;ko01110//Biosynthesis of secondary metabolites;ko00230//Purine metabolism;ko00920//Sulfur metabolism;ko00450//Selenocompound metabolism;ko00261//Monobactam biosynthesis	K13811;K13811;K13811;K13811;K13811;K13811	-	GO:0004781//sulfate adenylyltransferase (ATP) activity	-	--
Unigene0130877	0.133	0	0.085	23.127	27.151	0.101	0.0726667	16.793	7.85235	2.68198e-07	3.69036e-05	CRT3	PHT97183.1 Calreticulin, partial [Capsicum chinense]	Genetic Information Processing;Cellular Processes	Folding, sorting and degradation;Transport and catabolism	ko04141//Protein processing in endoplasmic reticulum;ko04145//Phagosome	K08057;K08057	GO:0005783//endoplasmic reticulum	GO:0005509//calcium ion binding;GO:0051082//unfolded protein binding	GO:0006457//protein folding	--
Unigene0014207	111.926	127.894	126.463	47.29	57.47	67.895	122.094	57.5517	-1.08507	2.70124e-07	3.70516e-05	HDAC10	XP_010930662.1 histone deacetylase 14 isoform X1 [Elaeis guineensis]	-	-	-	-	-	-	-	--
Unigene0010662	0	0	0	3.816	4.719	6.977	0.001	5.17067	12.3361	2.7057e-07	3.70545e-05	--	-	-	-	-	-	-	-	-	--
Unigene0080409	0.199	0.436	0	31.26	30.689	0.607	0.211667	20.852	6.62225	2.81993e-07	3.85583e-05	SRP	PHT98952.1 Stress-related protein [Capsicum chinense]	-	-	-	-	GO:0005575//cellular_component;GO:0005622//intracellular anatomical structure;GO:0005737//cytoplasm;GO:0005773//vacuole;GO:0005811//lipid droplet;GO:0043226//organelle;GO:0043227//membrane-bounded organelle;GO:0043228//non-membrane-bounded organelle;GO:0043229//intracellular organelle;GO:0043231//intracellular membrane-bounded organelle;GO:0043232//intracellular non-membrane-bounded organelle	-	GO:0006996//organelle organization;GO:0008150//biological_process;GO:0009987//cellular process;GO:0010876//lipid localization;GO:0016043//cellular component organization;GO:0019915//lipid storage;GO:0032502//developmental process;GO:0033036//macromolecule localization;GO:0034389//lipid droplet organization;GO:0040007//growth;GO:0040008//regulation of growth;GO:0045927//positive regulation of grow…	--
Unigene0103676	0	0	0	7.603	6.597	0.048	0.001	4.74933	12.2135	2.83785e-07	3.87073e-05	R1B-23	KAF3620102.1 hypothetical protein FXO38_32551 [Capsicum annuum]	-	-	-	-	-	GO:0043531//ADP binding	-	--
Unigene0116233	9.674	10.732	7.721	26.216	17.967	19.475	9.37567	21.2193	1.17839	2.83972e-07	3.87073e-05	TLP1	ASA45586.1 PR5 protein [Lilium hybrid cultivar]	-	-	-	-	-	-	-	--
Unigene0132778	142.993	99.904	122.246	287.689	222.747	347.715	121.714	286.05	1.23277	2.85914e-07	3.89111e-05	FLZ2	XP_040379398.1 FCS-Like Zinc finger 1-like [Oryza brachyantha]	-	-	-	-	-	-	-	--
Unigene0130555	0.9	0.131	0.229	28.45	30.246	1.507	0.42	20.0677	5.57834	2.86897e-07	3.8984e-05	desi1	XP_016541910.1 PREDICTED: desumoylating isopeptidase 1 [Capsicum annuum]	-	-	-	-	-	GO:0008233//peptidase activity	-	--
Unigene0015115	0	0	0	15.34	15.644	0.106	0.001	10.3633	13.3392	2.89236e-07	3.92111e-05	--	XP_016543440.1 PREDICTED: probable leucine-rich repeat receptor-like protein kinase At1g35710 [Capsicum annuum]	-	-	-	-	-	GO:0005515//protein binding	-	--
Unigene0017483	0.402	0.117	0	24.488	28.504	0.612	0.173	17.868	6.69046	2.89469e-07	3.92111e-05	SPDSYN	PHU02816.1 Spermidine synthase [Capsicum chinense]	Metabolism;Metabolism;Metabolism;Metabolism	Global and overview maps;Amino acid metabolism;Metabolism of other amino acids;Amino acid metabolism	ko01100//Metabolic pathways;ko00270//Cysteine and methionine metabolism;ko00480//Glutathione metabolism;ko00330//Arginine and proline metabolism	K00797;K00797;K00797;K00797	-	GO:0003674//molecular_function;GO:0003824//catalytic activity;GO:0004766//spermidine synthase activity;GO:0008168//methyltransferase activity;GO:0016645//oxidoreductase activity, acting on the CH-NH group of donors;GO:0016740//transferase activity;GO:0016765//transferase activity, transferring alkyl or aryl (other than methyl) groups	GO:0006576//cellular biogenic amine metabolic process;GO:0006595//polyamine metabolic process;GO:0006596//polyamine biosynthetic process;GO:0006807//nitrogen compound metabolic process;GO:0008150//biological_process;GO:0008152//metabolic process;GO:0008216//spermidine metabolic process;GO:0008295//spermidine biosynthetic process;GO:0009058//biosynthetic process;GO:0009308//amine metabolic process…	--
Unigene0066607	0.026	0.038	0	8.71	10.486	0.04	0.0213333	6.412	8.23152	2.93715e-07	3.96409e-05	Ipo5	XP_016580421.1 PREDICTED: importin-5 [Capsicum annuum]	Genetic Information Processing	Translation	ko03013//Nucleocytoplasmic transport	K20222	GO:0030117//membrane coat	GO:0005515//protein binding;GO:0031267//small GTPase binding	GO:0006886//intracellular protein transport;GO:0016192//vesicle-mediated transport	--
Unigene0079768	0	0	0	5.083	3.59	4.629	0.001	4.434	12.1144	2.93994e-07	3.96409e-05	NAC083	AXU39983.1 NAC protein [Lilium pumilum]	-	-	-	-	GO:0030123//AP-3 adaptor complex	GO:0003677//DNA binding	GO:0006355//regulation of transcription, DNA-templated;GO:0015031//protein transport	NAC
Unigene0034273	0	0	0	5.071	4.533	0.033	0.001	3.21233	11.6494	2.94464e-07	3.96409e-05	At3g03300	PHU00042.1 Endoribonuclease Dicer -like protein 2 [Capsicum chinense]	-	-	-	-	-	GO:0003690//double-stranded DNA binding;GO:0004525//ribonuclease III activity;GO:0005515//protein binding;GO:0005524//ATP binding;GO:0016887//ATP hydrolysis activity	GO:0006139//nucleobase-containing compound metabolic process;GO:0006268//DNA unwinding involved in DNA replication;GO:0006281//DNA repair;GO:0006310//DNA recombination;GO:0006396//RNA processing	--
Unigene0023966	0	0	0	9.697	11.251	0.3	0.001	7.08267	12.7901	2.94778e-07	3.96409e-05	SKD1	XP_016577923.1 PREDICTED: protein SUPPRESSOR OF K(+) TRANSPORT GROWTH DEFECT 1 [Capsicum annuum]	Cellular Processes	Transport and catabolism	ko04144//Endocytosis	K12196	GO:0000502//proteasome complex;GO:0009368//endopeptidase Clp complex;GO:0009379//Holliday junction helicase complex;GO:0033104//type VI protein secretion system complex	GO:0003678//DNA helicase activity;GO:0003723//RNA binding;GO:0003724//RNA helicase activity;GO:0004176//ATP-dependent peptidase activity;GO:0004222//metalloendopeptidase activity;GO:0004252//serine-type endopeptidase activity;GO:0005524//ATP binding;GO:0009378//four-way junction helicase activity;GO:0016818//hydrolase activity, acting on acid anhydrides, in phosphorus-containing anhydrides;GO:001…	GO:0006281//DNA repair;GO:0006310//DNA recombination;GO:0006457//protein folding;GO:0006508//proteolysis;GO:0009306//protein secretion;GO:0010498//proteasomal protein catabolic process;GO:0019941//modification-dependent protein catabolic process;GO:0032297//negative regulation of DNA-dependent DNA replication initiation;GO:0033103//protein secretion by the type VI secretion system;GO:0043335//pro…	--
Unigene0116643	0.197	0	0.166	10.278	13.09	1.098	0.121	8.15533	6.07466	2.94917e-07	3.96409e-05	CYP71AZ6	XP_016566220.1 PREDICTED: cytochrome P450 83B1-like [Capsicum annuum]	-	-	-	-	-	GO:0005506//iron ion binding;GO:0016705//oxidoreductase activity, acting on paired donors, with incorporation or reduction of molecular oxygen;GO:0020037//heme binding	-	--
Unigene0021207	130.845	125.806	137.031	64.043	52.33	76.292	131.227	64.2217	-1.03094	2.9581e-07	3.96997e-05	SHM1	XP_020104608.1 serine hydroxymethyltransferase, mitochondrial-like [Ananas comosus]	Metabolism;Metabolism;Metabolism;Metabolism;Metabolism;Metabolism;Metabolism;Metabolism	Global and overview maps;Global and overview maps;Global and overview maps;Global and overview maps;Carbohydrate metabolism;Amino acid metabolism;Metabolism of other amino acids;Metabolism of cofactors and vitamins	ko01100//Metabolic pathways;ko01110//Biosynthesis of secondary metabolites;ko01200//Carbon metabolism;ko01230//Biosynthesis of amino acids;ko00630//Glyoxylate and dicarboxylate metabolism;ko00260//Glycine, serine and threonine metabolism;ko00460//Cyanoamino acid metabolism;ko00670//One carbon pool by folate	K00600;K00600;K00600;K00600;K00600;K00600;K00600;K00600	-	GO:0016829//lyase activity;GO:0030170//pyridoxal phosphate binding;GO:0031071//cysteine desulfurase activity;GO:0033806//fluorothreonine transaldolase activity	GO:0006520//cellular amino acid metabolic process;GO:0009058//biosynthetic process;GO:0090346//cellular organofluorine metabolic process	--
Unigene0097838	1311.63	778.669	909.761	315.893	196.676	421.531	1000.02	311.367	-1.68334	2.964e-07	3.97176e-05	BURP3	KAF0919054.1 hypothetical protein E2562_028277 [Oryza meyeriana var. granulata] [Oryza meyeriana]	-	-	-	-	GO:0005575//cellular_component;GO:0005622//intracellular anatomical structure;GO:0005737//cytoplasm;GO:0005768//endosome;GO:0005794//Golgi apparatus;GO:0005802//trans-Golgi network;GO:0012505//endomembrane system;GO:0031410//cytoplasmic vesicle;GO:0031982//vesicle;GO:0031984//organelle subcompartment;GO:0043226//organelle;GO:0043227//membrane-bounded organelle;GO:0043229//intracellular organelle;…	-	GO:0006950//response to stress;GO:0006970//response to osmotic stress;GO:0008150//biological_process;GO:0009628//response to abiotic stimulus;GO:0009651//response to salt stress;GO:0050896//response to stimulus	--
Unigene0017627	0	0.268	0	49.762	51.98	0.56	0.0893333	34.1007	8.57639	2.97912e-07	3.98589e-05	RPS27B	RWR73159.1 40S ribosomal protein S27-2 [Cinnamomum micranthum f. kanehirae]	Genetic Information Processing	Translation	ko03010//Ribosome	K02978	GO:0005840//ribosome	GO:0003735//structural constituent of ribosome	GO:0006412//translation	--
Unigene0043908	49.818	21.008	34.116	1.415	0	3.326	34.9807	1.58033	-4.46826	2.99176e-07	3.99393e-05	SCA	AFD32275.1 stigma/style cysteine-rich adhesin [Lilium hybrid cultivar]	-	-	-	-	-	-	-	--
Unigene0065510	0	0	0	9.152	8.939	0.151	0.001	6.08067	12.57	2.9943e-07	3.99393e-05	TPP2	KAF3677320.1 putative thylakoidal processing peptidase 2, chloroplastic [Capsicum annuum]	Genetic Information Processing	Folding, sorting and degradation	ko03060//Protein export	K03100	GO:0005575//cellular_component;GO:0005622//intracellular anatomical structure;GO:0005737//cytoplasm;GO:0009507//chloroplast;GO:0009534//chloroplast thylakoid;GO:0009535//chloroplast thylakoid membrane;GO:0009536//plastid;GO:0009579//thylakoid;GO:0016020//membrane;GO:0016021//integral component of membrane;GO:0030288//outer membrane-bounded periplasmic space;GO:0031224//intrinsic component of memb…	GO:0003674//molecular_function;GO:0003824//catalytic activity;GO:0004252//serine-type endopeptidase activity;GO:0008233//peptidase activity;GO:0008236//serine-type peptidase activity;GO:0016787//hydrolase activity;GO:0017171//serine hydrolase activity;GO:0140096//catalytic activity, acting on a protein	GO:0000746//conjugation;GO:0006465//signal peptide processing;GO:0006508//proteolysis;GO:0006807//nitrogen compound metabolic process;GO:0008150//biological_process;GO:0008152//metabolic process;GO:0009306//protein secretion;GO:0019430//removal of superoxide radicals;GO:0019538//protein metabolic process;GO:0043170//macromolecule metabolic process;GO:0044238//primary metabolic process;GO:0071704/…	--
Unigene0069083	0.202	0	0.256	103.597	107.505	0	0.152667	70.3673	8.84838	3.04179e-07	4.05107e-05	TEFS1	KAF3673952.1 Elongation factor 1-alpha [Capsicum annuum]	Genetic Information Processing	Translation	ko03013//Nucleocytoplasmic transport	K03231	GO:0005737//cytoplasm	GO:0003743//translation initiation factor activity;GO:0003746//translation elongation factor activity;GO:0003747//translation release factor activity;GO:0003924//GTPase activity;GO:0004781//sulfate adenylyltransferase (ATP) activity;GO:0005525//GTP binding	GO:0000103//sulfate assimilation;GO:0001514//selenocysteine incorporation;GO:0006412//translation;GO:0006413//translational initiation;GO:0006414//translational elongation;GO:0006415//translational termination;GO:0006950//response to stress	--
Unigene0043863	33.305	35.786	29.406	14.453	16.09	15.241	32.8323	15.2613	-1.10524	3.06968e-07	4.07575e-05	At5g22090	RRT70021.1 hypothetical protein B296_00033900 [Ensete ventricosum]	-	-	-	-	-	-	-	--
Unigene0011061	71.948	63.488	40.126	12.921	17.837	21.353	58.5207	17.3703	-1.75232	3.07445e-07	4.07586e-05	At4g06598	XP_010912636.1 uncharacterized protein At4g06598 [Elaeis guineensis]	-	-	-	-	GO:0005634//nucleus	GO:0003700//DNA-binding transcription factor activity	GO:0006355//regulation of transcription, DNA-templated	--
Unigene0051343	49.627	95.123	122.545	17.593	25.238	27.181	89.0983	23.3373	-1.93276	3.11514e-07	4.12326e-05	LRK10L-1.1	XP_020098474.1 LEAF RUST 10 DISEASE-RESISTANCE LOCUS RECEPTOR-LIKE PROTEIN KINASE-like 1.1 [Ananas comosus]	-	-	-	-	-	GO:0004672//protein kinase activity;GO:0005524//ATP binding	GO:0006468//protein phosphorylation	--
Unigene0096289	0	0	0	8.302	10.661	0.274	0.001	6.41233	12.6466	3.1244e-07	4.12326e-05	SRP-54C	XP_016562874.1 PREDICTED: signal recognition particle 54 kDa protein 1 [Capsicum annuum]	Genetic Information Processing	Folding, sorting and degradation	ko03060//Protein export	K03106	GO:0005575//cellular_component;GO:0005622//intracellular anatomical structure;GO:0005737//cytoplasm;GO:0005786//signal recognition particle, endoplasmic reticulum targeting;GO:0032991//protein-containing complex;GO:0048500//signal recognition particle;GO:0048501//signal recognition particle, plasma membrane targeting;GO:1990904//ribonucleoprotein complex	GO:0000107//imidazoleglycerol-phosphate synthase activity;GO:0000166//nucleotide binding;GO:0001882//nucleoside binding;GO:0001883//purine nucleoside binding;GO:0003674//molecular_function;GO:0003676//nucleic acid binding;GO:0003723//RNA binding;GO:0003824//catalytic activity;GO:0003924//GTPase activity;GO:0005047//signal recognition particle binding;GO:0005048//signal sequence binding;GO:0005488…	GO:0000012//single strand break repair;GO:0000105//histidine biosynthetic process;GO:0006464//cellular protein modification process;GO:0006605//protein targeting;GO:0006612//protein targeting to membrane;GO:0006613//cotranslational protein targeting to membrane;GO:0006614//SRP-dependent cotranslational protein targeting to membrane;GO:0006617//SRP-dependent cotranslational protein targeting to me…	--
Unigene0130748	0	0	0	8.777	11.272	0.289	0.001	6.77933	12.7269	3.1244e-07	4.12326e-05	eif3m	PHU27497.1 hypothetical protein BC332_05829 [Capsicum chinense]	-	-	-	-	-	-	-	--
Unigene0085274	0.347	0.793	0.251	4.681	39.773	2.11	0.463667	15.5213	5.06502	3.14456e-07	4.14359e-05	--	XP_010934578.1 uncharacterized protein LOC105054706 [Elaeis guineensis]	-	-	-	-	-	-	-	--
Unigene0090523	0	0	0	34.484	25.149	0.5	0.001	20.0443	14.2909	3.19095e-07	4.19837e-05	RPL23A	PHT61023.1 60S ribosomal protein L23 [Capsicum annuum]	Genetic Information Processing	Translation	ko03010//Ribosome	K02894	GO:0000315//organellar large ribosomal subunit;GO:0005575//cellular_component;GO:0005622//intracellular anatomical structure;GO:0005634//nucleus;GO:0005730//nucleolus;GO:0005737//cytoplasm;GO:0005829//cytosol;GO:0005840//ribosome;GO:0015934//large ribosomal subunit;GO:0022625//cytosolic large ribosomal subunit;GO:0022626//cytosolic ribosome;GO:0031974//membrane-enclosed lumen;GO:0031981//nuclear …	GO:0003674//molecular_function;GO:0003676//nucleic acid binding;GO:0003723//RNA binding;GO:0003735//structural constituent of ribosome;GO:0005198//structural molecule activity;GO:0005488//binding;GO:0019843//rRNA binding;GO:0070180//large ribosomal subunit rRNA binding;GO:0097159//organic cyclic compound binding;GO:1901363//heterocyclic compound binding	GO:0006412//translation;GO:0006518//peptide metabolic process;GO:0006807//nitrogen compound metabolic process;GO:0008150//biological_process;GO:0008152//metabolic process;GO:0009058//biosynthetic process;GO:0009059//macromolecule biosynthetic process;GO:0009987//cellular process;GO:0010467//gene expression;GO:0019538//protein metabolic process;GO:0034641//cellular nitrogen compound metabolic proc…	--
Unigene0072419	6.985	5.702	8.653	1.442	1.572	1.849	7.11333	1.621	-2.13364	3.2017e-07	4.20616e-05	--	KAF8378722.1 hypothetical protein HHK36_030071 [Tetracentron sinense]	-	-	-	-	-	-	-	--
Unigene0012880	6.11	5.086	4.551	12.113	15.971	13.429	5.249	13.8377	1.39849	3.22301e-07	4.21578e-05	--	-	-	-	-	-	-	-	GO:0006355//regulation of transcription, DNA-templated	--
Unigene0040258	0.156	0.091	0.079	5.666	6.652	0.476	0.108667	4.26467	5.29445	3.22355e-07	4.21578e-05	CLPB3	KAF3617270.1 Chaperone protein ClpB3, chloroplastic [Capsicum annuum]	-	-	-	-	GO:0000502//proteasome complex;GO:0005575//cellular_component;GO:0005622//intracellular anatomical structure;GO:0005737//cytoplasm;GO:0005829//cytosol;GO:0009360//DNA polymerase III complex;GO:0009368//endopeptidase Clp complex;GO:0009376//HslUV protease complex;GO:0009379//Holliday junction helicase complex;GO:0009507//chloroplast;GO:0009532//plastid stroma;GO:0009536//plastid;GO:0009570//chloro…	GO:0000166//nucleotide binding;GO:0003674//molecular_function;GO:0003677//DNA binding;GO:0003723//RNA binding;GO:0003724//RNA helicase activity;GO:0003824//catalytic activity;GO:0003887//DNA-directed DNA polymerase activity;GO:0003924//GTPase activity;GO:0004176//ATP-dependent peptidase activity;GO:0004252//serine-type endopeptidase activity;GO:0005198//structural molecule activity;GO:0005488//bi…	GO:0002949//tRNA threonylcarbamoyladenosine modification;GO:0006260//DNA replication;GO:0006281//DNA repair;GO:0006310//DNA recombination;GO:0006355//regulation of transcription, DNA-templated;GO:0006457//protein folding;GO:0006508//proteolysis;GO:0006576//cellular biogenic amine metabolic process;GO:0006614//SRP-dependent cotranslational protein targeting to membrane;GO:0006807//nitrogen compoun…	--
Unigene0110617	26.364	21.025	22.36	48.868	55.006	63.311	23.2497	55.7283	1.2612	3.23649e-07	4.22003e-05	BRH1	XP_020084726.1 probable E3 ubiquitin-protein ligase RHA1A [Ananas comosus]	-	-	-	-	GO:0005680//anaphase-promoting complex	GO:0008270//zinc ion binding;GO:0046872//metal ion binding;GO:0061630//ubiquitin protein ligase activity;GO:0097602//cullin family protein binding	GO:0031145//anaphase-promoting complex-dependent catabolic process	--
Unigene0106665	0.133	0.388	0	12.418	44.962	1.824	0.173667	19.7347	6.82827	3.31702e-07	4.31858e-05	--	-	-	-	-	-	-	-	-	--
Unigene0067995	0.632	1.152	0	61.443	72.067	1.203	0.594667	44.9043	6.23863	3.34031e-07	4.34241e-05	HTR4	KAF2560297.1 hypothetical protein F2Q70_00016133, partial [Brassica cretica]	-	-	-	-	GO:0071821//FANCM-MHF complex	GO:0003677//DNA binding	-	--
Unigene0106378	1.179	8.474	1.696	522.537	61.586	84.359	3.783	222.827	5.88025	3.37617e-07	4.3779e-05	--	KAH7681532.1 Ricin B-like lectins domain-containing protein [Dioscorea alata]	-	-	-	-	-	-	-	--
Unigene0092289	0	0	0	42.861	41.688	0.298	0.001	28.2823	14.7876	3.37766e-07	4.3779e-05	RPL37C	KAG6398094.1 hypothetical protein SASPL_139545 [Salvia splendens]	Genetic Information Processing	Translation	ko03010//Ribosome	K02922	GO:0005840//ribosome	GO:0003735//structural constituent of ribosome	GO:0006412//translation	--
Unigene0068584	0	0	0	14.3	13.991	0.1	0.001	9.46367	13.2082	3.42959e-07	4.43408e-05	SAM3	XP_016543381.1 PREDICTED: S-adenosylmethionine synthase 3-like [Capsicum annuum]	Metabolism;Metabolism;Metabolism;Metabolism;Metabolism	Global and overview maps;Global and overview maps;Global and overview maps;Amino acid metabolism;Biosynthesis of other secondary metabolites	ko01100//Metabolic pathways;ko01110//Biosynthesis of secondary metabolites;ko01230//Biosynthesis of amino acids;ko00270//Cysteine and methionine metabolism;ko00999//Biosynthesis of various plant secondary metabolites	K00789;K00789;K00789;K00789;K00789	GO:0005575//cellular_component;GO:0005622//intracellular anatomical structure;GO:0005737//cytoplasm;GO:0005829//cytosol	GO:0000166//nucleotide binding;GO:0003674//molecular_function;GO:0003824//catalytic activity;GO:0004478//methionine adenosyltransferase activity;GO:0005488//binding;GO:0005524//ATP binding;GO:0016740//transferase activity;GO:0016765//transferase activity, transferring alkyl or aryl (other than methyl) groups;GO:0017076//purine nucleotide binding;GO:0030554//adenyl nucleotide binding;GO:0032553//r…	GO:0006556//S-adenosylmethionine biosynthetic process;GO:0006730//one-carbon metabolic process;GO:0006790//sulfur compound metabolic process;GO:0008150//biological_process;GO:0008152//metabolic process;GO:0009058//biosynthetic process;GO:0009987//cellular process;GO:0044237//cellular metabolic process;GO:0044249//cellular biosynthetic process;GO:0044272//sulfur compound biosynthetic process;GO:00…	--
Unigene0118064	0	0	0	16.965	21.49	0.136	0.001	12.8637	13.651	3.43167e-07	4.43408e-05	CHN48	PHU02317.1 hypothetical protein BC332_27568 [Capsicum chinense]	-	-	-	-	-	GO:0003674//molecular_function;GO:0005488//binding;GO:0008061//chitin binding;GO:0030246//carbohydrate binding;GO:0097367//carbohydrate derivative binding	-	--
Unigene0111108	0	0	0	36.904	31.771	0.242	0.001	22.9723	14.4876	3.43629e-07	4.43408e-05	RPL26A	XP_016558872.1 PREDICTED: 60S ribosomal protein L26-1 [Capsicum annuum]	Genetic Information Processing	Translation	ko03010//Ribosome	K02898	GO:0000315//organellar large ribosomal subunit;GO:0015934//large ribosomal subunit;GO:0022625//cytosolic large ribosomal subunit	GO:0003735//structural constituent of ribosome	GO:0006412//translation	--
Unigene0071347	30.451	41.034	24.988	81.843	67.837	69.86	32.1577	73.18	1.18629	3.4575e-07	4.44612e-05	COX17-2	XP_044952611.1 cytochrome c oxidase copper chaperone 2-like [Hordeum vulgare subsp. vulgare] [Hordeum vulgare]	Metabolism;Metabolism	Global and overview maps;Energy metabolism	ko01100//Metabolic pathways;ko00190//Oxidative phosphorylation	K02260;K02260	GO:0005758//mitochondrial intermembrane space	GO:0005507//copper ion binding;GO:0016531//copper chaperone activity	-	--
Unigene0054732	7.984	9.191	9.78	28.564	17.366	27.11	8.985	24.3467	1.43813	3.46565e-07	4.44612e-05	OPR5	XP_020082682.1 12-oxophytodienoate reductase 1-like [Ananas comosus]	Metabolism;Metabolism;Metabolism	Global and overview maps;Global and overview maps;Lipid metabolism	ko01100//Metabolic pathways;ko01110//Biosynthesis of secondary metabolites;ko00592//alpha-Linolenic acid metabolism	K05894;K05894;K05894	GO:0005575//cellular_component;GO:0005622//intracellular anatomical structure	GO:0000166//nucleotide binding;GO:0003674//molecular_function;GO:0003824//catalytic activity;GO:0005488//binding;GO:0010181//FMN binding;GO:0016491//oxidoreductase activity;GO:0032553//ribonucleotide binding;GO:0036094//small molecule binding;GO:0043167//ion binding;GO:0043168//anion binding;GO:0097159//organic cyclic compound binding;GO:0097367//carbohydrate derivative binding;GO:1901265//nucleo…	GO:0006082//organic acid metabolic process;GO:0006629//lipid metabolic process;GO:0006631//fatty acid metabolic process;GO:0006633//fatty acid biosynthetic process;GO:0008150//biological_process;GO:0008152//metabolic process;GO:0008610//lipid biosynthetic process;GO:0009058//biosynthetic process;GO:0009987//cellular process;GO:0016053//organic acid biosynthetic process;GO:0019752//carboxylic acid…	--
Unigene0004165	0.315	0.23	0	41.849	42.207	0.72	0.181667	28.2587	7.28126	3.46849e-07	4.44612e-05	RPS20B	KAF3632623.1 40S ribosomal protein S20 [Capsicum annuum]	Genetic Information Processing	Translation	ko03010//Ribosome	K02969	GO:0000314//organellar small ribosomal subunit;GO:0022627//cytosolic small ribosomal subunit	GO:0003735//structural constituent of ribosome	GO:0006412//translation	--
Unigene0078633	66.664	90.276	91.136	41.61	31.849	41.294	82.692	38.251	-1.11225	3.46974e-07	4.44612e-05	HD16	KAH7675215.1 Non-specific serine/threonine protein kinase protein [Dioscorea alata]	-	-	-	-	GO:0005575//cellular_component;GO:0005622//intracellular anatomical structure;GO:0005634//nucleus;GO:0005737//cytoplasm;GO:0005794//Golgi apparatus;GO:0005815//microtubule organizing center;GO:0005819//spindle;GO:0005856//cytoskeleton;GO:0005886//plasma membrane;GO:0012505//endomembrane system;GO:0015630//microtubule cytoskeleton;GO:0016020//membrane;GO:0043226//organelle;GO:0043227//membrane-bou…	GO:0000166//nucleotide binding;GO:0003674//molecular_function;GO:0003824//catalytic activity;GO:0004672//protein kinase activity;GO:0004674//protein serine/threonine kinase activity;GO:0005488//binding;GO:0005524//ATP binding;GO:0016301//kinase activity;GO:0016740//transferase activity;GO:0016772//transferase activity, transferring phosphorus-containing groups;GO:0016773//phosphotransferase activ…	GO:0006464//cellular protein modification process;GO:0006468//protein phosphorylation;GO:0006793//phosphorus metabolic process;GO:0006796//phosphate-containing compound metabolic process;GO:0006807//nitrogen compound metabolic process;GO:0007154//cell communication;GO:0007165//signal transduction;GO:0007166//cell surface receptor signaling pathway;GO:0007267//cell-cell signaling;GO:0007623//circa…	--
Unigene0057838	20.294	28.425	26.754	7.596	10.582	7.466	25.1577	8.548	-1.55734	3.47221e-07	4.44612e-05	SPA3	XP_010924641.1 protein SPA1-RELATED 3 [Elaeis guineensis]	-	-	-	-	-	GO:0004672//protein kinase activity;GO:0005515//protein binding;GO:0005524//ATP binding	GO:0006468//protein phosphorylation	SAP
Unigene0005072	0.941	3.427	1.792	15.032	14.609	29.603	2.05333	19.748	3.26567	3.47624e-07	4.44612e-05	AS1	ART33471.1 polyphenol oxidase [Lilium regale]	Metabolism;Metabolism;Metabolism;Metabolism	Global and overview maps;Global and overview maps;Amino acid metabolism;Biosynthesis of other secondary metabolites	ko01100//Metabolic pathways;ko01110//Biosynthesis of secondary metabolites;ko00350//Tyrosine metabolism;ko00950//Isoquinoline alkaloid biosynthesis	K00422;K00422;K00422;K00422	-	GO:0016491//oxidoreductase activity	-	--
Unigene0040765	0.061	0.089	0.078	18.028	19.887	0.093	0.076	12.6693	7.38113	3.48756e-07	4.45406e-05	AXS2	XP_016577905.1 PREDICTED: UDP-D-apiose/UDP-D-xylose synthase 2 [Capsicum annuum]	Metabolism;Metabolism	Global and overview maps;Carbohydrate metabolism	ko01100//Metabolic pathways;ko00520//Amino sugar and nucleotide sugar metabolism	K12449;K12449	-	GO:0003824//catalytic activity;GO:0003854//3-beta-hydroxy-delta5-steroid dehydrogenase activity;GO:0003978//UDP-glucose 4-epimerase activity;GO:0008460//dTDP-glucose 4,6-dehydratase activity;GO:0008712//ADP-glyceromanno-heptose 6-epimerase activity;GO:0008831//dTDP-4-dehydrorhamnose reductase activity;GO:0016616//oxidoreductase activity, acting on the CH-OH group of donors, NAD or NADP as accepto…	GO:0006012//galactose metabolic process;GO:0006694//steroid biosynthetic process;GO:0009243//O antigen biosynthetic process;GO:0009244//lipopolysaccharide core region biosynthetic process;GO:0019305//dTDP-rhamnose biosynthetic process	--
Unigene0093442	0.043	0.187	0	13.111	14.492	0.195	0.0766667	9.266	6.9172	3.50843e-07	4.47092e-05	SFH8	XP_016539771.1 PREDICTED: phosphatidylinositol/phosphatidylcholine transfer protein SFH8-like isoform X2 [Capsicum annuum]	-	-	-	-	-	-	-	--
Unigene0012864	936.981	849.548	809.376	386.087	322.759	511.649	865.302	406.832	-1.08877	3.51103e-07	4.47092e-05	PGLP1A	XP_010930178.2 LOW QUALITY PROTEIN: phosphoglycolate phosphatase 1B, chloroplastic [Elaeis guineensis]	Metabolism;Metabolism;Metabolism;Metabolism	Global and overview maps;Global and overview maps;Global and overview maps;Carbohydrate metabolism	ko01100//Metabolic pathways;ko01110//Biosynthesis of secondary metabolites;ko01200//Carbon metabolism;ko00630//Glyoxylate and dicarboxylate metabolism	K19269;K19269;K19269;K19269	-	GO:0008962//phosphatidylglycerophosphatase activity;GO:0008967//phosphoglycolate phosphatase activity;GO:0016787//hydrolase activity	GO:0008152//metabolic process;GO:0009853//photorespiration;GO:0015671//oxygen transport;GO:0043094//cellular metabolic compound salvage	--
Unigene0076634	0.084	0	0	17.353	18.921	0.513	0.028	12.2623	8.77459	3.56443e-07	4.52888e-05	PPA6	PHT64253.1 Inorganic pyrophosphatase [Capsicum annuum]	Metabolism	Energy metabolism	ko00190//Oxidative phosphorylation	K01507	GO:0005737//cytoplasm	GO:0000287//magnesium ion binding;GO:0004427//inorganic diphosphatase activity	GO:0006796//phosphate-containing compound metabolic process	--
Unigene0029402	0.611	1.081	0	14.866	9.8	7.307	0.564	10.6577	4.24005	3.5829e-07	4.54252e-05	CYP734A6	XP_010914928.2 LOW QUALITY PROTEIN: cytochrome P450 734A6-like [Elaeis guineensis]	Metabolism;Metabolism	Global and overview maps;Metabolism of terpenoids and polyketides	ko01110//Biosynthesis of secondary metabolites;ko00905//Brassinosteroid biosynthesis	K15639;K15639	-	GO:0005506//iron ion binding;GO:0016705//oxidoreductase activity, acting on paired donors, with incorporation or reduction of molecular oxygen;GO:0020037//heme binding	-	--
Unigene0077886	21.241	17.226	8.119	54.374	63.719	39.861	15.5287	52.6513	1.76154	3.61306e-07	4.57074e-05	--	CAH59423.1 hypothetical protein, partial [Plantago major]	-	-	-	-	GO:0019028//viral capsid	GO:0003676//nucleic acid binding;GO:0003677//DNA binding;GO:0003723//RNA binding;GO:0003968//RNA-directed 5'-3' RNA polymerase activity;GO:0004197//cysteine-type endopeptidase activity;GO:0004386//helicase activity;GO:0005198//structural molecule activity;GO:0005524//ATP binding;GO:0008234//cysteine-type peptidase activity;GO:0016787//hydrolase activity;GO:0016818//hydrolase activity, acting on a…	GO:0006139//nucleobase-containing compound metabolic process;GO:0006351//transcription, DNA-templated;GO:0006508//proteolysis;GO:0018144//RNA-protein covalent cross-linking	--
Unigene0107826	0	0	0	6.338	8.139	0.125	0.001	4.86733	12.2489	3.61569e-07	4.57074e-05	ERDJ2A	XP_016564524.1 PREDICTED: dnaJ protein ERDJ2A [Capsicum annuum]	Genetic Information Processing;Genetic Information Processing	Folding, sorting and degradation;Folding, sorting and degradation	ko04141//Protein processing in endoplasmic reticulum;ko03060//Protein export	K09540;K09540	GO:0005575//cellular_component;GO:0005622//intracellular anatomical structure;GO:0005737//cytoplasm;GO:0005783//endoplasmic reticulum;GO:0005789//endoplasmic reticulum membrane;GO:0012505//endomembrane system;GO:0016020//membrane;GO:0016021//integral component of membrane;GO:0030176//integral component of endoplasmic reticulum membrane;GO:0031224//intrinsic component of membrane;GO:0031227//intri…	GO:0005515//protein binding	GO:0001655//urogenital system development;GO:0001889//liver development;GO:0006457//protein folding;GO:0006605//protein targeting;GO:0006612//protein targeting to membrane;GO:0006613//cotranslational protein targeting to membrane;GO:0006614//SRP-dependent cotranslational protein targeting to membrane;GO:0006620//posttranslational protein targeting to endoplasmic reticulum membrane;GO:0006807//nit…	--
[truncated: 4,897 more rows]

## Sheet: Table 5
Supplementary Table 5 Expression information of DEGs in CKW and UVW
[truncated: 482 more rows]

[truncated: 10 more sheets: Table 6, Table 7, Table 8, Table 9, Table 10, Table 11, Table 12 , Table 13, Table 14, Table 15]
